# Supplementary material for: Synthesis of C2-tetrasubstituted indolin-3-ones via Cu-catalyzed oxidative dimerization of 2-aryl indoles and cross-addition with indoles
Source: RSC Adv. 2019 Aug 2;9(42):24050–6. doi: 10.1039/c9ra04741g (PMC9069668; doi:10.1039/c9ra04741g)
Supplement: RA-009-C9RA04741G-s002 [file RA-009-C9RA04741G-s002.cif]

# Electronic Supplementary Material (ESI) for RSC Advances.
# This journal is © The Royal Society of Chemistry 2019

####################################################################### 
# 
# This file contains crystal structure data downloaded from the 
# Cambridge Structural Database (CSD) hosted by the Cambridge 
# Crystallographic Data Centre (CCDC).
# 
# Full information about CCDC data access policies and citation 
# guidelines are available at http://www.ccdc.cam.ac.uk/access/V1 
# 
# Audit and citation data items may have been added by the CCDC. 
# Please retain this information to preserve the provenance of 
# this file and to allow appropriate attribution of the data. 
# 
#######################################################################

data_exp_255-ind8a
_database_code_depnum_ccdc_archive 'CCDC 1832862'
loop_
_audit_author_name
_audit_author_address
'Krishnan Rangan'
;BITS Pilani-Hyderabad Campus
India
;
_audit_update_record             
;
2018-03-27 deposited with the CCDC.	2019-07-23 downloaded from the CCDC.
;
_audit_creation_date             2018-03-08
_audit_creation_method           
;
Olex2 1.2
(compiled 2017.08.10 svn.r3458 for OlexSys, GUI svn.r5381)
;
_shelx_SHELXL_version_number     2016/4
_chemical_name_common            ?
_chemical_name_systematic        ?
_chemical_formula_moiety         'C H Cl3, 2(C30 H24 N2 O)'
_chemical_formula_sum            'C61 H49 Cl3 N4 O2'
_chemical_formula_weight         976.39
_chemical_melting_point          ?
loop_
_atom_type_symbol
_atom_type_description
_atom_type_scat_dispersion_real
_atom_type_scat_dispersion_imag
_atom_type_scat_source
C C 0.0181 0.0091 'International Tables Vol C Tables 4.2.6.8 and 6.1.1.4'
H H 0.0000 0.0000 'International Tables Vol C Tables 4.2.6.8 and 6.1.1.4'
Cl Cl 0.3639 0.7018 'International Tables Vol C Tables 4.2.6.8 and 6.1.1.4'
N N 0.0311 0.0180 'International Tables Vol C Tables 4.2.6.8 and 6.1.1.4'
O O 0.0492 0.0322 'International Tables Vol C Tables 4.2.6.8 and 6.1.1.4'

_shelx_space_group_comment       
;
The symmetry employed for this shelxl refinement is uniquely defined
by the following loop, which should always be used as a source of
symmetry information in preference to the above space-group names.
They are only intended as comments.
;
_space_group_crystal_system      triclinic
_space_group_IT_number           2
_space_group_name_H-M_alt        'P -1'
_space_group_name_Hall           '-P 1'
loop_
_space_group_symop_operation_xyz
'x, y, z'
'-x, -y, -z'

_cell_length_a                   13.13930(10)
_cell_length_b                   14.65600(10)
_cell_length_c                   15.47680(10)
_cell_angle_alpha                110.2300(10)
_cell_angle_beta                 91.2620(10)
_cell_angle_gamma                108.1490(10)
_cell_volume                     2629.10(4)
_cell_formula_units_Z            2
_cell_measurement_reflns_used    21326
_cell_measurement_temperature    93(2)
_cell_measurement_theta_max      74.0030
_cell_measurement_theta_min      3.5770
_shelx_estimated_absorpt_T_max   ?
_shelx_estimated_absorpt_T_min   ?
_exptl_absorpt_coefficient_mu    1.943
_exptl_absorpt_correction_T_max  1.00000
_exptl_absorpt_correction_T_min  0.70133
_exptl_absorpt_correction_type   multi-scan
_exptl_absorpt_process_details   
;
CrysAlisPro 1.171.39.20a (Rigaku Oxford Diffraction, 2015)
Empirical absorption correction using spherical harmonics,
 implemented in SCALE3 ABSPACK scaling algorithm.
;
_exptl_absorpt_special_details   ?
_exptl_crystal_colour            Yellow
_exptl_crystal_density_diffrn    1.233
_exptl_crystal_density_meas      ?
_exptl_crystal_density_method    ?
_exptl_crystal_description       Block
_exptl_crystal_F_000             1020
_exptl_crystal_size_max          0.2
_exptl_crystal_size_mid          0.2
_exptl_crystal_size_min          0.1
_exptl_transmission_factor_max   ?
_exptl_transmission_factor_min   ?
_diffrn_reflns_av_R_equivalents  0.0246
_diffrn_reflns_av_unetI/netI     0.0226
_diffrn_reflns_Laue_measured_fraction_full 0.996
_diffrn_reflns_Laue_measured_fraction_max 0.960
_diffrn_reflns_limit_h_max       16
_diffrn_reflns_limit_h_min       -15
_diffrn_reflns_limit_k_max       18
_diffrn_reflns_limit_k_min       -18
_diffrn_reflns_limit_l_max       13
_diffrn_reflns_limit_l_min       -19
_diffrn_reflns_number            28497
_diffrn_reflns_point_group_measured_fraction_full 0.996
_diffrn_reflns_point_group_measured_fraction_max 0.960
_diffrn_reflns_theta_full        67.684
_diffrn_reflns_theta_max         74.520
_diffrn_reflns_theta_min         3.578
_diffrn_ambient_temperature      93(2)
_diffrn_detector                 'CCD plate'
_diffrn_detector_area_resol_mean ?
_diffrn_measured_fraction_theta_full 0.996
_diffrn_measured_fraction_theta_max 0.960
_diffrn_measurement_details      
;
List of Runs (angles in degrees, time in seconds):

  # Type    Start    End  Width  t~exp~   \w     \q     \k     \f   Frames
#--------------------------------------------------------------------------
  1  \w    -25.00  18.00   0.50    5.00    --    0.00 -37.00  60.00   86
  2  \w    -28.00  76.00   0.50    5.00    --    0.00  77.00 -60.00  208
  3  \w    -71.00 -16.00   0.50    5.00    --    0.00 -37.00-150.00  110
  4  \w    -56.00 -28.00   0.50    5.00    --    0.00 -37.00  60.00   56
  5  \w    -87.00 -59.00   0.50    5.00    --    0.00 -19.00 -60.00   56
  6  \w    -49.00  22.00   0.50    5.00    --    0.00 -19.00 -60.00  142
  7  \w     43.00  83.00   0.50    6.00    --   95.80 -82.00-180.00   80
  8  \w    125.00 185.00   0.50    6.00    --   95.80  30.00 120.00  120
  9  \w     23.00 123.00   0.50    6.00    --   95.80 -15.00  60.00  200
 10  \w     12.00 125.00   0.50    6.00    --   95.80 -82.00 -90.00  226
 11  \w     76.00 105.00   0.50    6.00    --   95.80  30.00  30.00   58
 12  \w    128.00 176.00   0.50    6.00    --   95.80  30.00  30.00   96
 13  \w      6.00  37.00   0.50    6.00    --   95.80 -61.00  30.00   62
 14  \w     47.00  73.00   0.50    6.00    --   95.80 -61.00  30.00   52
 15  \w     14.00 101.00   0.50    6.00    --   95.80 -61.00 -90.00  174
 16  \w     80.00 119.00   0.50    6.00    --   95.80  30.00 120.00   78
 17  \w     49.00 119.00   0.50    6.00    --   95.80 -82.00 120.00  140
 18  \w     16.00  46.00   0.50    6.00    --   95.80 -82.00 120.00   60
 19  \w     94.00 119.00   0.50    6.00    --   95.80 -82.00-180.00   50
 20  \w     35.00  88.00   0.50    6.00    --   95.80 -30.00 120.00  106
 21  \w     92.00 126.00   0.50    6.00    --   95.80 -82.00 -30.00   68
 22  \w     42.00 116.00   0.50    6.00    --   95.80 -45.00   0.00  148
 23  \w     83.00 108.00   0.50    6.00    --   95.80 -82.00  60.00   50
 24  \w      8.00  51.00   0.50    6.00    --   95.80 -45.00-150.00   86
 25  \w     79.00 104.00   0.50    6.00    --   95.80 -82.00 -60.00   50
 26  \w     75.00 114.00   0.50    6.00    --   95.80 -82.00 150.00   78
 27  \w     12.00 128.00   0.50    6.00    --   95.80 -82.00  30.00  232
;
_diffrn_measurement_device       'four-circle diffractometer'
_diffrn_measurement_device_type  'XtaLAB Pro: Kappa dual offset/far'
_diffrn_measurement_method       '\w scans'
_diffrn_orient_matrix_type       
'CrysAlisPro convention (1999,Acta A55,543-557)'
_diffrn_orient_matrix_UB_11      0.1081285000
_diffrn_orient_matrix_UB_12      0.0877288000
_diffrn_orient_matrix_UB_13      0.0473665000
_diffrn_orient_matrix_UB_21      0.0344834000
_diffrn_orient_matrix_UB_22      -0.0708017000
_diffrn_orient_matrix_UB_23      0.0394377000
_diffrn_orient_matrix_UB_31      0.0516982000
_diffrn_orient_matrix_UB_32      -0.0385050000
_diffrn_orient_matrix_UB_33      -0.0877396000
_diffrn_radiation_monochromator  graphite
_diffrn_radiation_probe          x-ray
_diffrn_radiation_type           CuK\a
_diffrn_radiation_wavelength     1.54184
_diffrn_source                   'fine-focus sealed X-ray tube'
_diffrn_source_type              'Enhance (Cu) X-ray Source'
_reflns_Friedel_coverage         0.000
_reflns_Friedel_fraction_full    .
_reflns_Friedel_fraction_max     .
_reflns_number_gt                9593
_reflns_number_total             10338
_reflns_odcompleteness_completeness 99.66
_reflns_odcompleteness_iscentric 1
_reflns_odcompleteness_theta     66.97
_reflns_special_details          
;
 Reflections were merged by SHELXL according to the crystal
 class for the calculation of statistics and refinement.
 
 Structure factors included contributions from the .fab file.
 
 _reflns_Friedel_fraction is defined as the number of unique
 Friedel pairs measured divided by the number that would be
 possible theoretically, ignoring centric projections and
 systematic absences.
;
_reflns_threshold_expression     'I > 2\s(I)'
_computing_cell_refinement       'CrysAlisPro 1.171.39.20a (Rigaku OD, 2015)'
_computing_data_collection       'CrysAlisPro 1.171.39.20a (Rigaku OD, 2015)'
_computing_data_reduction        'CrysAlisPro 1.171.39.20a (Rigaku OD, 2015)'
_computing_molecular_graphics    'Olex2 (Dolomanov et al., 2009)'
_computing_publication_material  'Olex2 (Dolomanov et al., 2009)'
_computing_structure_refinement  'ShelXL (Sheldrick, 2015)'
_computing_structure_solution    'ShelXT (Sheldrick, 2015)'
_refine_diff_density_max         0.491
_refine_diff_density_min         -0.841
_refine_diff_density_rms         0.073
_refine_ls_extinction_coef       .
_refine_ls_extinction_method     none
_refine_ls_goodness_of_fit_ref   1.069
_refine_ls_hydrogen_treatment    constr
_refine_ls_matrix_type           full
_refine_ls_number_parameters     635
_refine_ls_number_reflns         10338
_refine_ls_number_restraints     0
_refine_ls_R_factor_all          0.0645
_refine_ls_R_factor_gt           0.0623
_refine_ls_restrained_S_all      1.069
_refine_ls_shift/su_max          0.001
_refine_ls_shift/su_mean         0.000
_refine_ls_structure_factor_coef Fsqd
_refine_ls_weighting_details     
'w=1/[\s^2^(Fo^2^)+(0.1038P)^2^+2.7287P] where P=(Fo^2^+2Fc^2^)/3'
_refine_ls_weighting_scheme      calc
_refine_ls_wR_factor_gt          0.1847
_refine_ls_wR_factor_ref         0.1867
_refine_special_details          ?
_olex2_refinement_description    
;
1. Fixed Uiso
 At 1.2 times of:
  All C(H) groups, All N(H) groups
 At 1.5 times of:
  All C(H,H,H) groups
2.a Ternary CH refined with riding coordinates:
 C31(H31)
2.b Aromatic/amide H refined with riding coordinates:
 N1(H1), N2(H2), N1'(H1'), N2'(H2'), C14(H14), C29(H29), C13(H13), C10(H10),
 C6'(H6'), C25'(H25'), C10'(H10'), C3'(H3'), C14'(H14'), C0AA(H0AA), C11(H11),
 C26'(H26'), C18(H18), C29'(H29'), C25(H25), C3(H3), C4'(H4'), C5'(H5'),
 C22'(H22'), C11'(H11'), C19(H19), C28(H28), C13'(H13'), C6(H6), C21(H21),
 C20(H20), C26(H26), C19'(H19'), C21'(H21'), C4(H4), C5(H5), C20'(H20')
2.c Idealised Me refined as rotating group:
 C15(H15D,H15E,H15F), C30'(H30A,H30B,H30C), C15'(H15A,H15B,H15C), C30(H30D,
 H30E,H30F)
;
_atom_sites_solution_hydrogens   geom
_atom_sites_solution_primary     dual
_atom_sites_solution_secondary   ?
loop_
_atom_site_label
_atom_site_type_symbol
_atom_site_fract_x
_atom_site_fract_y
_atom_site_fract_z
_atom_site_U_iso_or_equiv
_atom_site_adp_type
_atom_site_occupancy
_atom_site_site_symmetry_order
_atom_site_calc_flag
_atom_site_refinement_flags_posn
_atom_site_refinement_flags_adp
_atom_site_refinement_flags_occupancy
_atom_site_disorder_assembly
_atom_site_disorder_group
Cl3 Cl 1.63185(6) 0.83598(6) 0.66066(5) 0.05215(19) Uani 1 1 d . . . . .
Cl1 Cl 1.72665(9) 0.80737(8) 0.49023(7) 0.0654(2) Uani 1 1 d . . . . .
Cl2 Cl 1.84856(9) 0.96455(10) 0.65641(11) 0.0895(4) Uani 1 1 d . . . . .
O1' O 1.74881(13) 0.43393(13) 0.24969(10) 0.0263(3) Uani 1 1 d . . . . .
O1 O 1.28568(12) 0.51701(12) 0.22843(10) 0.0244(3) Uani 1 1 d . . . . .
N1 N 1.39668(15) 0.67489(15) 0.10000(12) 0.0252(4) Uani 1 1 d . . . . .
H1 H 1.442090 0.722960 0.086623 0.030 Uiso 1 1 calc R . . . .
N2 N 1.64491(15) 0.56301(15) 0.20130(13) 0.0268(4) Uani 1 1 d . . . . .
H2 H 1.674869 0.517591 0.197701 0.032 Uiso 1 1 calc R . . . .
N1' N 1.79158(16) 0.35094(16) 0.43171(13) 0.0271(4) Uani 1 1 d . . . . .
H1' H 1.818190 0.321829 0.461548 0.033 Uiso 1 1 calc R . . . .
N2' N 2.07687(15) 0.41135(16) 0.27198(14) 0.0298(4) Uani 1 1 d . . . . .
H2' H 2.134170 0.454207 0.264002 0.036 Uiso 1 1 calc R . . . .
C16 C 1.51719(16) 0.63349(16) 0.19401(13) 0.0208(4) Uani 1 1 d . . . . .
C17 C 1.62010(17) 0.71533(17) 0.22984(14) 0.0229(4) Uani 1 1 d . . . . .
C23 C 1.53611(17) 0.54135(17) 0.17540(14) 0.0225(4) Uani 1 1 d . . . . .
C9 C 1.40188(16) 0.73743(16) 0.27184(15) 0.0219(4) Uani 1 1 d . . . . .
C7 C 1.30692(16) 0.55896(16) 0.17215(14) 0.0216(4) Uani 1 1 d . . . . .
C7' C 1.75133(16) 0.41665(17) 0.32095(15) 0.0224(4) Uani 1 1 d . . . . .
C8 C 1.41162(16) 0.65168(16) 0.18391(14) 0.0214(4) Uani 1 1 d . . . . .
C2' C 1.70840(17) 0.45747(17) 0.40601(15) 0.0237(4) Uani 1 1 d . . . . .
C1' C 1.73668(16) 0.41731(17) 0.46930(15) 0.0236(4) Uani 1 1 d . . . . .
C14 C 1.43482(17) 0.74081(17) 0.35940(15) 0.0236(4) Uani 1 1 d . . . . .
H14 H 1.467656 0.694669 0.364301 0.028 Uiso 1 1 calc R . . . .
C8' C 1.79896(17) 0.33609(17) 0.33391(15) 0.0230(4) Uani 1 1 d . . . . .
C24 C 1.46470(17) 0.43305(17) 0.12910(15) 0.0239(4) Uani 1 1 d . . . . .
C16' C 1.91150(17) 0.34770(17) 0.30842(15) 0.0236(4) Uani 1 1 d . . . . .
C29 C 1.39884(18) 0.40277(18) 0.04490(15) 0.0258(4) Uani 1 1 d . . . . .
H29 H 1.401451 0.451206 0.018163 0.031 Uiso 1 1 calc R . . . .
C12 C 1.36935(18) 0.88217(17) 0.43487(16) 0.0274(5) Uani 1 1 d . . . . .
C13 C 1.41909(18) 0.81220(18) 0.43907(15) 0.0268(4) Uani 1 1 d . . . . .
H13 H 1.442260 0.813600 0.496875 0.032 Uiso 1 1 calc R . . . .
C24' C 2.00226(17) 0.54689(18) 0.35349(16) 0.0261(4) Uani 1 1 d . . . . .
C1 C 1.29947(18) 0.60832(19) 0.04635(15) 0.0272(5) Uani 1 1 d . . . . .
C10 C 1.35316(18) 0.80792(18) 0.26657(16) 0.0271(4) Uani 1 1 d . . . . .
H10 H 1.330748 0.806998 0.208759 0.033 Uiso 1 1 calc R . . . .
C23' C 1.99155(17) 0.43680(18) 0.31131(15) 0.0249(4) Uani 1 1 d . . . . .
C9' C 1.71678(17) 0.23090(17) 0.26987(15) 0.0244(4) Uani 1 1 d . . . . .
C22 C 1.69796(18) 0.66780(18) 0.23362(15) 0.0266(4) Uani 1 1 d . . . . .
C6' C 1.71021(18) 0.44781(18) 0.55978(15) 0.0277(5) Uani 1 1 d . . . . .
H6' H 1.727403 0.420944 0.602199 0.033 Uiso 1 1 calc R . . . .
C17' C 1.95290(18) 0.26375(18) 0.26918(16) 0.0267(4) Uani 1 1 d . . . . .
C2 C 1.24041(17) 0.54080(18) 0.08750(15) 0.0261(4) Uani 1 1 d . . . . .
C25' C 1.96571(18) 0.58402(18) 0.43846(16) 0.0277(5) Uani 1 1 d . . . . .
H25' H 1.932091 0.538270 0.466813 0.033 Uiso 1 1 calc R . . . .
C10' C 1.71557(18) 0.19850(18) 0.17416(16) 0.0281(5) Uani 1 1 d . . . . .
H10' H 1.759914 0.242739 0.148791 0.034 Uiso 1 1 calc R . . . .
C3' C 1.65598(18) 0.53048(18) 0.43151(16) 0.0279(5) Uani 1 1 d . . . . .
H3' H 1.638469 0.557559 0.389371 0.033 Uiso 1 1 calc R . . . .
C14' C 1.64443(19) 0.1656(2) 0.30515(17) 0.0308(5) Uani 1 1 d . . . . .
H14' H 1.640970 0.187497 0.368685 0.037 Uiso 1 1 calc R . . . .
C0AA C 1.32945(19) 0.30126(19) 0.00046(16) 0.0311(5) Uani 1 1 d . . . . .
H0AA H 1.285214 0.283101 -0.054819 0.037 Uiso 1 1 calc R . . . .
C11 C 1.33795(18) 0.87954(18) 0.34732(17) 0.0299(5) Uani 1 1 d . . . . .
H11 H 1.306210 0.926521 0.342677 0.036 Uiso 1 1 calc R . . . .
C26' C 1.97872(19) 0.68790(19) 0.48121(17) 0.0317(5) Uani 1 1 d . . . . .
H26' H 1.952280 0.710486 0.537085 0.038 Uiso 1 1 calc R . . . .
C18 C 1.65521(18) 0.82377(18) 0.25687(15) 0.0275(5) Uani 1 1 d . . . . .
H18 H 1.605732 0.857111 0.255791 0.033 Uiso 1 1 calc R . . . .
C18' C 2.05653(19) 0.30731(19) 0.24747(18) 0.0316(5) Uani 1 1 d . . . . .
C29' C 2.05523(18) 0.61842(19) 0.31404(18) 0.0310(5) Uani 1 1 d . . . . .
H29' H 2.081435 0.596100 0.257996 0.037 Uiso 1 1 calc R . . . .
C25 C 1.4622(2) 0.35727(19) 0.16552(17) 0.0318(5) Uani 1 1 d . . . . .
H25 H 1.506693 0.374901 0.220520 0.038 Uiso 1 1 calc R . . . .
C3 C 1.13963(19) 0.4659(2) 0.04403(16) 0.0327(5) Uani 1 1 d . . . . .
H3 H 1.101529 0.421072 0.071714 0.039 Uiso 1 1 calc R . . . .
C4' C 1.6310(2) 0.56123(19) 0.52050(17) 0.0325(5) Uani 1 1 d . . . . .
H4' H 1.596330 0.609895 0.539137 0.039 Uiso 1 1 calc R . . . .
C27' C 2.03081(19) 0.75898(19) 0.44174(19) 0.0349(5) Uani 1 1 d . . . . .
C5' C 1.6575(2) 0.51944(19) 0.58342(16) 0.0320(5) Uani 1 1 d . . . . .
H5' H 1.639042 0.540692 0.643010 0.038 Uiso 1 1 calc R . . . .
C22' C 1.9150(2) 0.15706(19) 0.25114(18) 0.0334(5) Uani 1 1 d . . . . .
H22' H 1.847392 0.125872 0.264755 0.040 Uiso 1 1 calc R . . . .
C11' C 1.6487(2) 0.1007(2) 0.11607(17) 0.0342(5) Uani 1 1 d . . . . .
H11' H 1.650061 0.079864 0.052242 0.041 Uiso 1 1 calc R . . . .
C19 C 1.7640(2) 0.8795(2) 0.28492(18) 0.0355(5) Uani 1 1 d . . . . .
H19 H 1.787925 0.950967 0.301818 0.043 Uiso 1 1 calc R . . . .
C28 C 2.06882(19) 0.7224(2) 0.3581(2) 0.0358(5) Uani 1 1 d . . . . .
H28 H 2.104296 0.768814 0.330988 0.043 Uiso 1 1 calc R . . . .
C13' C 1.5772(2) 0.0679(2) 0.24632(19) 0.0352(5) Uani 1 1 d . . . . .
H13' H 1.529687 0.025183 0.271259 0.042 Uiso 1 1 calc R . . . .
C12' C 1.57974(19) 0.0330(2) 0.15130(18) 0.0345(5) Uani 1 1 d . . . . .
C15 C 1.3500(2) 0.9576(2) 0.52232(18) 0.0360(5) Uani 1 1 d . . . . .
H15D H 1.289419 0.922103 0.545800 0.054 Uiso 1 1 calc GR . . . .
H15E H 1.334968 1.011535 0.508550 0.054 Uiso 1 1 calc GR . . . .
H15F H 1.413287 0.987126 0.568280 0.054 Uiso 1 1 calc GR . . . .
C27 C 1.3255(2) 0.22686(19) 0.03770(18) 0.0380(6) Uani 1 1 d . . . . .
C6 C 1.2572(2) 0.6032(2) -0.03983(16) 0.0362(6) Uani 1 1 d . . . . .
H6 H 1.294974 0.647839 -0.067809 0.043 Uiso 1 1 calc R . . . .
C21 C 1.80783(19) 0.7242(2) 0.26349(19) 0.0374(6) Uani 1 1 d . . . . .
H21 H 1.857756 0.691894 0.266511 0.045 Uiso 1 1 calc R . . . .
C20 C 1.8395(2) 0.8301(2) 0.2884(2) 0.0424(6) Uani 1 1 d . . . . .
H20 H 1.912364 0.869747 0.307937 0.051 Uiso 1 1 calc R . . . .
C26 C 1.3936(2) 0.2560(2) 0.11985(19) 0.0396(6) Uani 1 1 d . . . . .
H26 H 1.393232 0.206466 0.144709 0.047 Uiso 1 1 calc R . . . .
C19' C 2.1216(2) 0.2491(2) 0.2082(2) 0.0416(6) Uani 1 1 d . . . . .
H19' H 2.188826 0.279513 0.193429 0.050 Uiso 1 1 calc R . . . .
C21' C 1.9797(2) 0.0988(2) 0.2128(2) 0.0429(6) Uani 1 1 d . . . . .
H21' H 1.954877 0.028204 0.200539 0.051 Uiso 1 1 calc R . . . .
C4 C 1.0983(2) 0.4603(2) -0.04115(17) 0.0411(6) Uani 1 1 d . . . . .
H4 H 1.031611 0.411026 -0.071750 0.049 Uiso 1 1 calc R . . . .
C5 C 1.1568(2) 0.5291(3) -0.08175(17) 0.0429(7) Uani 1 1 d . . . . .
H5 H 1.127122 0.524658 -0.138777 0.051 Uiso 1 1 calc R . . . .
C20' C 2.0826(2) 0.1454(2) 0.1921(2) 0.0473(7) Uani 1 1 d . . . . .
H20' H 2.124863 0.104944 0.167070 0.057 Uiso 1 1 calc R . . . .
C30' C 2.0433(2) 0.8718(2) 0.4893(2) 0.0466(7) Uani 1 1 d . . . . .
H30A H 1.976224 0.881415 0.477062 0.070 Uiso 1 1 calc GR . . . .
H30B H 2.099188 0.912841 0.465767 0.070 Uiso 1 1 calc GR . . . .
H30C H 2.062467 0.892649 0.555149 0.070 Uiso 1 1 calc GR . . . .
C15' C 1.5139(3) -0.0763(2) 0.0887(2) 0.0489(7) Uani 1 1 d . . . . .
H15A H 1.518005 -0.083838 0.024861 0.073 Uiso 1 1 calc GR . . . .
H15B H 1.439799 -0.090779 0.099193 0.073 Uiso 1 1 calc GR . . . .
H15C H 1.542051 -0.123734 0.102217 0.073 Uiso 1 1 calc GR . . . .
C30 C 1.2471(3) 0.1177(2) -0.0102(2) 0.0575(9) Uani 1 1 d . . . . .
H30D H 1.174738 0.116452 -0.000954 0.086 Uiso 1 1 calc GR . . . .
H30E H 1.265110 0.072810 0.015584 0.086 Uiso 1 1 calc GR . . . .
H30F H 1.251654 0.094437 -0.075621 0.086 Uiso 1 1 calc GR . . . .
C31 C 1.7508(3) 0.8373(3) 0.6095(2) 0.0518(7) Uani 1 1 d . . . . .
H31 H 1.780107 0.788323 0.621501 0.062 Uiso 1 1 calc R . . . .

loop_
_atom_site_aniso_label
_atom_site_aniso_U_11
_atom_site_aniso_U_22
_atom_site_aniso_U_33
_atom_site_aniso_U_23
_atom_site_aniso_U_13
_atom_site_aniso_U_12
Cl3 0.0543(4) 0.0549(4) 0.0529(4) 0.0215(3) 0.0188(3) 0.0236(3)
Cl1 0.0891(6) 0.0742(6) 0.0670(5) 0.0476(5) 0.0377(5) 0.0472(5)
Cl2 0.0618(6) 0.0847(7) 0.1392(11) 0.0583(7) 0.0134(6) 0.0290(5)
O1' 0.0283(8) 0.0364(8) 0.0226(7) 0.0165(6) 0.0066(6) 0.0158(7)
O1 0.0238(7) 0.0300(8) 0.0216(7) 0.0123(6) 0.0081(6) 0.0086(6)
N1 0.0237(9) 0.0357(10) 0.0226(9) 0.0182(8) 0.0060(7) 0.0101(8)
N2 0.0227(9) 0.0330(10) 0.0294(9) 0.0134(8) 0.0042(7) 0.0138(8)
N1' 0.0301(10) 0.0411(11) 0.0213(9) 0.0179(8) 0.0085(7) 0.0194(8)
N2' 0.0212(9) 0.0336(10) 0.0352(10) 0.0147(8) 0.0084(8) 0.0079(8)
C16 0.0199(9) 0.0285(10) 0.0167(9) 0.0105(8) 0.0055(7) 0.0095(8)
C17 0.0210(10) 0.0313(11) 0.0179(9) 0.0105(8) 0.0061(8) 0.0089(8)
C23 0.0215(10) 0.0301(11) 0.0199(9) 0.0121(8) 0.0068(8) 0.0109(8)
C9 0.0181(9) 0.0258(10) 0.0248(10) 0.0121(8) 0.0068(8) 0.0082(8)
C7 0.0193(9) 0.0279(10) 0.0195(9) 0.0088(8) 0.0072(8) 0.0101(8)
C7' 0.0191(9) 0.0287(10) 0.0221(10) 0.0117(8) 0.0040(8) 0.0090(8)
C8 0.0205(10) 0.0288(10) 0.0192(9) 0.0129(8) 0.0060(7) 0.0095(8)
C2' 0.0205(9) 0.0310(11) 0.0215(10) 0.0118(8) 0.0058(8) 0.0088(8)
C1' 0.0194(9) 0.0287(10) 0.0228(10) 0.0117(8) 0.0045(8) 0.0060(8)
C14 0.0225(10) 0.0280(10) 0.0245(10) 0.0129(8) 0.0072(8) 0.0102(8)
C8' 0.0220(10) 0.0315(11) 0.0215(10) 0.0144(8) 0.0062(8) 0.0119(8)
C24 0.0239(10) 0.0287(11) 0.0239(10) 0.0114(8) 0.0101(8) 0.0130(9)
C16' 0.0214(10) 0.0314(11) 0.0225(10) 0.0134(8) 0.0055(8) 0.0111(8)
C29 0.0264(11) 0.0318(11) 0.0230(10) 0.0122(9) 0.0100(8) 0.0123(9)
C12 0.0231(10) 0.0261(11) 0.0318(11) 0.0093(9) 0.0108(9) 0.0082(8)
C13 0.0256(10) 0.0332(11) 0.0236(10) 0.0123(9) 0.0080(8) 0.0104(9)
C24' 0.0186(10) 0.0312(11) 0.0296(11) 0.0136(9) 0.0005(8) 0.0077(8)
C1 0.0232(10) 0.0432(13) 0.0209(10) 0.0137(9) 0.0065(8) 0.0164(9)
C10 0.0241(10) 0.0335(11) 0.0307(11) 0.0169(9) 0.0069(9) 0.0130(9)
C23' 0.0210(10) 0.0331(11) 0.0242(10) 0.0133(9) 0.0043(8) 0.0110(9)
C9' 0.0195(10) 0.0316(11) 0.0277(11) 0.0152(9) 0.0061(8) 0.0114(8)
C22 0.0219(10) 0.0361(12) 0.0241(10) 0.0125(9) 0.0047(8) 0.0113(9)
C6' 0.0267(11) 0.0334(11) 0.0209(10) 0.0119(9) 0.0059(8) 0.0054(9)
C17' 0.0219(10) 0.0330(11) 0.0281(11) 0.0124(9) 0.0060(8) 0.0121(9)
C2 0.0214(10) 0.0394(12) 0.0203(10) 0.0117(9) 0.0059(8) 0.0130(9)
C25' 0.0227(10) 0.0320(11) 0.0280(11) 0.0120(9) 0.0005(8) 0.0077(9)
C10' 0.0269(11) 0.0334(12) 0.0286(11) 0.0179(9) 0.0044(9) 0.0091(9)
C3' 0.0259(11) 0.0332(11) 0.0287(11) 0.0137(9) 0.0063(9) 0.0129(9)
C14' 0.0270(11) 0.0392(13) 0.0322(12) 0.0188(10) 0.0121(9) 0.0125(10)
C0AA 0.0303(11) 0.0355(12) 0.0223(10) 0.0066(9) 0.0082(9) 0.0088(10)
C11 0.0258(11) 0.0298(11) 0.0403(13) 0.0155(10) 0.0091(9) 0.0146(9)
C26' 0.0260(11) 0.0355(12) 0.0321(12) 0.0100(10) -0.0013(9) 0.0118(9)
C18 0.0254(11) 0.0309(11) 0.0251(10) 0.0104(9) 0.0079(8) 0.0079(9)
C18' 0.0239(11) 0.0366(12) 0.0367(12) 0.0149(10) 0.0086(9) 0.0117(9)
C29' 0.0225(10) 0.0365(12) 0.0361(12) 0.0180(10) 0.0043(9) 0.0077(9)
C25 0.0410(13) 0.0320(12) 0.0273(11) 0.0129(9) 0.0074(10) 0.0168(10)
C3 0.0220(10) 0.0463(14) 0.0262(11) 0.0108(10) 0.0052(9) 0.0098(10)
C4' 0.0323(12) 0.0345(12) 0.0326(12) 0.0099(10) 0.0107(10) 0.0163(10)
C27' 0.0227(11) 0.0321(12) 0.0469(14) 0.0140(11) -0.0048(10) 0.0068(9)
C5' 0.0329(12) 0.0373(12) 0.0231(11) 0.0092(9) 0.0105(9) 0.0104(10)
C22' 0.0266(11) 0.0350(12) 0.0436(14) 0.0170(11) 0.0096(10) 0.0143(10)
C11' 0.0361(13) 0.0381(13) 0.0290(12) 0.0153(10) -0.0012(10) 0.0107(10)
C19 0.0295(12) 0.0336(12) 0.0336(12) 0.0080(10) 0.0065(10) 0.0025(10)
C28 0.0226(11) 0.0352(13) 0.0513(15) 0.0230(11) 0.0025(10) 0.0046(9)
C13' 0.0256(11) 0.0380(13) 0.0456(14) 0.0229(11) 0.0105(10) 0.0071(10)
C12' 0.0250(11) 0.0389(13) 0.0405(13) 0.0191(11) -0.0022(10) 0.0078(10)
C15 0.0361(13) 0.0339(12) 0.0373(13) 0.0082(10) 0.0119(10) 0.0159(10)
C27 0.0462(15) 0.0286(12) 0.0320(12) 0.0063(10) 0.0129(11) 0.0084(11)
C6 0.0315(12) 0.0633(17) 0.0232(11) 0.0228(11) 0.0086(9) 0.0209(12)
C21 0.0218(11) 0.0495(15) 0.0401(13) 0.0143(12) 0.0023(10) 0.0140(10)
C20 0.0211(11) 0.0493(16) 0.0436(15) 0.0093(12) 0.0014(10) 0.0038(11)
C26 0.0581(17) 0.0294(12) 0.0371(13) 0.0162(10) 0.0159(12) 0.0178(12)
C19' 0.0272(12) 0.0471(15) 0.0543(16) 0.0182(13) 0.0169(11) 0.0177(11)
C21' 0.0377(14) 0.0361(13) 0.0588(17) 0.0162(12) 0.0121(12) 0.0190(11)
C4 0.0240(11) 0.0650(18) 0.0248(12) 0.0087(12) 0.0010(9) 0.0117(12)
C5 0.0288(12) 0.080(2) 0.0216(11) 0.0188(12) 0.0033(9) 0.0214(13)
C20' 0.0368(14) 0.0473(16) 0.0647(19) 0.0174(14) 0.0191(13) 0.0266(13)
C30' 0.0375(14) 0.0328(14) 0.0641(19) 0.0133(13) -0.0014(13) 0.0105(11)
C15' 0.0436(15) 0.0427(15) 0.0496(16) 0.0194(13) -0.0104(13) -0.0011(12)
C30 0.075(2) 0.0324(14) 0.0444(16) 0.0056(12) 0.0107(15) 0.0007(14)
C31 0.0484(17) 0.0582(19) 0.0605(19) 0.0287(16) 0.0130(14) 0.0261(15)

_geom_special_details            
;
 All esds (except the esd in the dihedral angle between two l.s. planes)
 are estimated using the full covariance matrix.  The cell esds are taken
 into account individually in the estimation of esds in distances, angles
 and torsion angles; correlations between esds in cell parameters are only
 used when they are defined by crystal symmetry.  An approximate (isotropic)
 treatment of cell esds is used for estimating esds involving l.s. planes.
;
loop_
_geom_bond_atom_site_label_1
_geom_bond_atom_site_label_2
_geom_bond_distance
_geom_bond_site_symmetry_2
_geom_bond_publ_flag
Cl3 C31 1.765(3) . ?
Cl1 C31 1.740(4) . ?
Cl2 C31 1.784(4) . ?
O1' C7' 1.216(3) . ?
O1 C7 1.220(3) . ?
N1 H1 0.8600 . ?
N1 C8 1.475(3) . ?
N1 C1 1.375(3) . ?
N2 H2 0.8600 . ?
N2 C23 1.382(3) . ?
N2 C22 1.372(3) . ?
N1' H1' 0.8600 . ?
N1' C1' 1.367(3) . ?
N1' C8' 1.463(3) . ?
N2' H2' 0.8600 . ?
N2' C23' 1.378(3) . ?
N2' C18' 1.372(3) . ?
C16 C17 1.439(3) . ?
C16 C23 1.383(3) . ?
C16 C8 1.506(3) . ?
C17 C22 1.416(3) . ?
C17 C18 1.410(3) . ?
C23 C24 1.473(3) . ?
C9 C8 1.540(3) . ?
C9 C14 1.393(3) . ?
C9 C10 1.397(3) . ?
C7 C8 1.557(3) . ?
C7 C2 1.454(3) . ?
C7' C2' 1.452(3) . ?
C7' C8' 1.563(3) . ?
C2' C1' 1.401(3) . ?
C2' C3' 1.398(3) . ?
C1' C6' 1.402(3) . ?
C14 H14 0.9300 . ?
C14 C13 1.383(3) . ?
C8' C16' 1.512(3) . ?
C8' C9' 1.544(3) . ?
C24 C29 1.398(3) . ?
C24 C25 1.401(3) . ?
C16' C23' 1.384(3) . ?
C16' C17' 1.447(3) . ?
C29 H29 0.9300 . ?
C29 C0AA 1.392(3) . ?
C12 C13 1.394(3) . ?
C12 C11 1.392(3) . ?
C12 C15 1.508(3) . ?
C13 H13 0.9300 . ?
C24' C23' 1.475(3) . ?
C24' C25' 1.397(3) . ?
C24' C29' 1.401(3) . ?
C1 C2 1.402(3) . ?
C1 C6 1.402(3) . ?
C10 H10 0.9300 . ?
C10 C11 1.392(3) . ?
C9' C10' 1.388(3) . ?
C9' C14' 1.391(3) . ?
C22 C21 1.394(3) . ?
C6' H6' 0.9300 . ?
C6' C5' 1.383(3) . ?
C17' C18' 1.415(3) . ?
C17' C22' 1.406(3) . ?
C2 C3 1.398(3) . ?
C25' H25' 0.9300 . ?
C25' C26' 1.386(3) . ?
C10' H10' 0.9300 . ?
C10' C11' 1.387(3) . ?
C3' H3' 0.9300 . ?
C3' C4' 1.375(3) . ?
C14' H14' 0.9300 . ?
C14' C13' 1.391(4) . ?
C0AA H0AA 0.9300 . ?
C0AA C27 1.387(4) . ?
C11 H11 0.9300 . ?
C26' H26' 0.9300 . ?
C26' C27' 1.393(4) . ?
C18 H18 0.9300 . ?
C18 C19 1.378(3) . ?
C18' C19' 1.395(3) . ?
C29' H29' 0.9300 . ?
C29' C28 1.388(4) . ?
C25 H25 0.9300 . ?
C25 C26 1.389(4) . ?
C3 H3 0.9300 . ?
C3 C4 1.381(3) . ?
C4' H4' 0.9300 . ?
C4' C5' 1.406(4) . ?
C27' C28 1.388(4) . ?
C27' C30' 1.512(4) . ?
C5' H5' 0.9300 . ?
C22' H22' 0.9300 . ?
C22' C21' 1.388(4) . ?
C11' H11' 0.9300 . ?
C11' C12' 1.392(4) . ?
C19 H19 0.9300 . ?
C19 C20 1.408(4) . ?
C28 H28 0.9300 . ?
C13' H13' 0.9300 . ?
C13' C12' 1.385(4) . ?
C12' C15' 1.510(4) . ?
C15 H15D 0.9600 . ?
C15 H15E 0.9600 . ?
C15 H15F 0.9600 . ?
C27 C26 1.392(4) . ?
C27 C30 1.514(4) . ?
C6 H6 0.9300 . ?
C6 C5 1.386(4) . ?
C21 H21 0.9300 . ?
C21 C20 1.381(4) . ?
C20 H20 0.9300 . ?
C26 H26 0.9300 . ?
C19' H19' 0.9300 . ?
C19' C20' 1.373(4) . ?
C21' H21' 0.9300 . ?
C21' C20' 1.411(4) . ?
C4 H4 0.9300 . ?
C4 C5 1.406(4) . ?
C5 H5 0.9300 . ?
C20' H20' 0.9300 . ?
C30' H30A 0.9600 . ?
C30' H30B 0.9600 . ?
C30' H30C 0.9600 . ?
C15' H15A 0.9600 . ?
C15' H15B 0.9600 . ?
C15' H15C 0.9600 . ?
C30 H30D 0.9600 . ?
C30 H30E 0.9600 . ?
C30 H30F 0.9600 . ?
C31 H31 0.9800 . ?

loop_
_geom_angle_atom_site_label_1
_geom_angle_atom_site_label_2
_geom_angle_atom_site_label_3
_geom_angle
_geom_angle_site_symmetry_1
_geom_angle_site_symmetry_3
_geom_angle_publ_flag
C8 N1 H1 125.0 . . ?
C1 N1 H1 125.0 . . ?
C1 N1 C8 109.96(17) . . ?
C23 N2 H2 125.1 . . ?
C22 N2 H2 125.1 . . ?
C22 N2 C23 109.80(18) . . ?
C1' N1' H1' 124.6 . . ?
C1' N1' C8' 110.88(17) . . ?
C8' N1' H1' 124.6 . . ?
C23' N2' H2' 125.2 . . ?
C18' N2' H2' 125.2 . . ?
C18' N2' C23' 109.69(19) . . ?
C17 C16 C8 123.65(19) . . ?
C23 C16 C17 107.05(18) . . ?
C23 C16 C8 129.27(19) . . ?
C22 C17 C16 106.73(19) . . ?
C18 C17 C16 134.6(2) . . ?
C18 C17 C22 118.7(2) . . ?
N2 C23 C16 108.74(19) . . ?
N2 C23 C24 119.53(19) . . ?
C16 C23 C24 131.53(19) . . ?
C14 C9 C8 119.67(18) . . ?
C14 C9 C10 118.5(2) . . ?
C10 C9 C8 121.65(19) . . ?
O1 C7 C8 124.45(18) . . ?
O1 C7 C2 128.9(2) . . ?
C2 C7 C8 106.50(17) . . ?
O1' C7' C2' 129.8(2) . . ?
O1' C7' C8' 123.71(19) . . ?
C2' C7' C8' 106.35(17) . . ?
N1 C8 C16 111.84(16) . . ?
N1 C8 C9 111.09(17) . . ?
N1 C8 C7 103.13(16) . . ?
C16 C8 C9 111.14(17) . . ?
C16 C8 C7 116.17(17) . . ?
C9 C8 C7 102.91(16) . . ?
C1' C2' C7' 107.80(19) . . ?
C3' C2' C7' 130.6(2) . . ?
C3' C2' C1' 121.4(2) . . ?
N1' C1' C2' 111.94(19) . . ?
N1' C1' C6' 127.7(2) . . ?
C2' C1' C6' 120.4(2) . . ?
C9 C14 H14 119.7 . . ?
C13 C14 C9 120.5(2) . . ?
C13 C14 H14 119.7 . . ?
N1' C8' C7' 102.38(16) . . ?
N1' C8' C16' 114.24(17) . . ?
N1' C8' C9' 110.45(17) . . ?
C16' C8' C7' 114.54(17) . . ?
C16' C8' C9' 110.81(18) . . ?
C9' C8' C7' 103.66(16) . . ?
C29 C24 C23 119.90(19) . . ?
C29 C24 C25 118.1(2) . . ?
C25 C24 C23 122.0(2) . . ?
C23' C16' C8' 127.9(2) . . ?
C23' C16' C17' 106.63(19) . . ?
C17' C16' C8' 125.32(19) . . ?
C24 C29 H29 119.5 . . ?
C0AA C29 C24 121.0(2) . . ?
C0AA C29 H29 119.5 . . ?
C13 C12 C15 121.0(2) . . ?
C11 C12 C13 117.7(2) . . ?
C11 C12 C15 121.3(2) . . ?
C14 C13 C12 121.6(2) . . ?
C14 C13 H13 119.2 . . ?
C12 C13 H13 119.2 . . ?
C25' C24' C23' 120.1(2) . . ?
C25' C24' C29' 117.9(2) . . ?
C29' C24' C23' 121.9(2) . . ?
N1 C1 C2 112.34(19) . . ?
N1 C1 C6 127.5(2) . . ?
C6 C1 C2 120.2(2) . . ?
C9 C10 H10 119.8 . . ?
C11 C10 C9 120.4(2) . . ?
C11 C10 H10 119.8 . . ?
N2' C23' C16' 109.1(2) . . ?
N2' C23' C24' 118.78(19) . . ?
C16' C23' C24' 131.9(2) . . ?
C10' C9' C8' 119.70(19) . . ?
C10' C9' C14' 118.3(2) . . ?
C14' C9' C8' 122.0(2) . . ?
N2 C22 C17 107.64(19) . . ?
N2 C22 C21 129.9(2) . . ?
C21 C22 C17 122.5(2) . . ?
C1' C6' H6' 121.3 . . ?
C5' C6' C1' 117.4(2) . . ?
C5' C6' H6' 121.3 . . ?
C18' C17' C16' 106.6(2) . . ?
C22' C17' C16' 135.3(2) . . ?
C22' C17' C18' 118.0(2) . . ?
C1 C2 C7 107.89(19) . . ?
C3 C2 C7 130.2(2) . . ?
C3 C2 C1 121.7(2) . . ?
C24' C25' H25' 119.4 . . ?
C26' C25' C24' 121.1(2) . . ?
C26' C25' H25' 119.4 . . ?
C9' C10' H10' 119.7 . . ?
C11' C10' C9' 120.5(2) . . ?
C11' C10' H10' 119.7 . . ?
C2' C3' H3' 120.9 . . ?
C4' C3' C2' 118.3(2) . . ?
C4' C3' H3' 120.9 . . ?
C9' C14' H14' 119.7 . . ?
C13' C14' C9' 120.6(2) . . ?
C13' C14' H14' 119.7 . . ?
C29 C0AA H0AA 119.6 . . ?
C27 C0AA C29 120.8(2) . . ?
C27 C0AA H0AA 119.6 . . ?
C12 C11 C10 121.2(2) . . ?
C12 C11 H11 119.4 . . ?
C10 C11 H11 119.4 . . ?
C25' C26' H26' 119.5 . . ?
C25' C26' C27' 121.0(2) . . ?
C27' C26' H26' 119.5 . . ?
C17 C18 H18 120.5 . . ?
C19 C18 C17 119.0(2) . . ?
C19 C18 H18 120.5 . . ?
N2' C18' C17' 107.8(2) . . ?
N2' C18' C19' 129.2(2) . . ?
C19' C18' C17' 123.0(2) . . ?
C24' C29' H29' 119.8 . . ?
C28 C29' C24' 120.4(2) . . ?
C28 C29' H29' 119.8 . . ?
C24 C25 H25 119.8 . . ?
C26 C25 C24 120.3(2) . . ?
C26 C25 H25 119.8 . . ?
C2 C3 H3 120.9 . . ?
C4 C3 C2 118.1(2) . . ?
C4 C3 H3 120.9 . . ?
C3' C4' H4' 119.8 . . ?
C3' C4' C5' 120.3(2) . . ?
C5' C4' H4' 119.8 . . ?
C26' C27' C30' 120.1(3) . . ?
C28 C27' C26' 117.9(2) . . ?
C28 C27' C30' 122.0(2) . . ?
C6' C5' C4' 122.3(2) . . ?
C6' C5' H5' 118.9 . . ?
C4' C5' H5' 118.9 . . ?
C17' C22' H22' 120.4 . . ?
C21' C22' C17' 119.3(2) . . ?
C21' C22' H22' 120.4 . . ?
C10' C11' H11' 119.3 . . ?
C10' C11' C12' 121.4(2) . . ?
C12' C11' H11' 119.3 . . ?
C18 C19 H19 119.5 . . ?
C18 C19 C20 121.1(2) . . ?
C20 C19 H19 119.5 . . ?
C29' C28 H28 119.2 . . ?
C27' C28 C29' 121.7(2) . . ?
C27' C28 H28 119.2 . . ?
C14' C13' H13' 119.4 . . ?
C12' C13' C14' 121.2(2) . . ?
C12' C13' H13' 119.4 . . ?
C11' C12' C15' 121.1(2) . . ?
C13' C12' C11' 117.7(2) . . ?
C13' C12' C15' 121.1(2) . . ?
C12 C15 H15D 109.5 . . ?
C12 C15 H15E 109.5 . . ?
C12 C15 H15F 109.5 . . ?
H15D C15 H15E 109.5 . . ?
H15D C15 H15F 109.5 . . ?
H15E C15 H15F 109.5 . . ?
C0AA C27 C26 118.4(2) . . ?
C0AA C27 C30 119.9(3) . . ?
C26 C27 C30 121.7(3) . . ?
C1 C6 H6 121.3 . . ?
C5 C6 C1 117.4(2) . . ?
C5 C6 H6 121.3 . . ?
C22 C21 H21 121.4 . . ?
C20 C21 C22 117.3(2) . . ?
C20 C21 H21 121.4 . . ?
C19 C20 H20 119.2 . . ?
C21 C20 C19 121.5(2) . . ?
C21 C20 H20 119.2 . . ?
C25 C26 C27 121.4(2) . . ?
C25 C26 H26 119.3 . . ?
C27 C26 H26 119.3 . . ?
C18' C19' H19' 121.3 . . ?
C20' C19' C18' 117.5(2) . . ?
C20' C19' H19' 121.3 . . ?
C22' C21' H21' 119.6 . . ?
C22' C21' C20' 120.9(3) . . ?
C20' C21' H21' 119.6 . . ?
C3 C4 H4 119.9 . . ?
C3 C4 C5 120.1(2) . . ?
C5 C4 H4 119.9 . . ?
C6 C5 C4 122.4(2) . . ?
C6 C5 H5 118.8 . . ?
C4 C5 H5 118.8 . . ?
C19' C20' C21' 121.3(2) . . ?
C19' C20' H20' 119.3 . . ?
C21' C20' H20' 119.3 . . ?
C27' C30' H30A 109.5 . . ?
C27' C30' H30B 109.5 . . ?
C27' C30' H30C 109.5 . . ?
H30A C30' H30B 109.5 . . ?
H30A C30' H30C 109.5 . . ?
H30B C30' H30C 109.5 . . ?
C12' C15' H15A 109.5 . . ?
C12' C15' H15B 109.5 . . ?
C12' C15' H15C 109.5 . . ?
H15A C15' H15B 109.5 . . ?
H15A C15' H15C 109.5 . . ?
H15B C15' H15C 109.5 . . ?
C27 C30 H30D 109.5 . . ?
C27 C30 H30E 109.5 . . ?
C27 C30 H30F 109.5 . . ?
H30D C30 H30E 109.5 . . ?
H30D C30 H30F 109.5 . . ?
H30E C30 H30F 109.5 . . ?
Cl3 C31 Cl2 109.60(19) . . ?
Cl3 C31 H31 109.9 . . ?
Cl1 C31 Cl3 111.46(18) . . ?
Cl1 C31 Cl2 105.87(18) . . ?
Cl1 C31 H31 109.9 . . ?
Cl2 C31 H31 109.9 . . ?

_smtbx_masks_special_details     ?
loop_
_smtbx_masks_void_nr
_smtbx_masks_void_average_x
_smtbx_masks_void_average_y
_smtbx_masks_void_average_z
_smtbx_masks_void_volume
_smtbx_masks_void_count_electrons
_smtbx_masks_void_content
1 0.000 0.000 0.000 291.0 106.6 ?

_shelx_fab_file                  
;
-16 2 1 -0.8662 -0.0099
-16 2 3 -1.0525 0.0252
-16 3 1 -0.1864 -0.0389
-16 3 3 -0.7795 0.0100
-16 3 4 -0.0436 0.0291
-16 4 1 0.8323 -0.0567
-16 4 2 -0.0850 -0.0231
-16 4 4 -0.4232 0.0178
-16 5 1 1.0765 -0.0300
-16 5 2 -0.0541 -0.0029
-16 5 4 -1.6947 0.0331
-16 6 1 1.5555 0.0022
-16 6 2 0.8903 0.0277
-16 6 3 -0.4233 0.0622
-16 7 1 2.0678 -0.0010
-16 7 2 1.9888 0.0351
-16 7 3 1.1519 0.0635
-16 8 1 1.0281 -0.0319
-15 -1 1 0.2231 -0.0069
-15 -1 2 0.5655 0.0010
-15 -1 3 0.4787 0.0162
-15 -1 4 0.1814 0.0272
-15 0 1 0.9015 0.0063
-15 0 2 1.6795 0.0261
-15 0 3 1.7374 0.0410
-15 0 4 0.7968 0.0346
-15 0 5 -0.5461 0.0190
-15 1 1 -0.0940 0.0042
-15 1 2 0.8290 0.0392
-15 1 3 1.6519 0.0633
-15 1 4 1.1205 0.0485
-15 1 5 -0.9891 0.0149
-15 1 6 -3.4017 0.0056
-15 2 1 -2.3553 0.0123
-15 2 2 -1.5545 0.0430
-15 2 3 0.3086 0.0595
-15 2 4 1.5893 0.0444
-15 2 5 0.7664 0.0135
-15 2 6 -1.9771 0.0087
-15 2 7 -4.6406 0.0433
-15 2 8 -5.1272 0.0733
-15 3 1 -3.0043 0.0087
-15 3 2 -2.4162 0.0379
-15 3 3 -0.0934 0.0408
-15 3 4 2.8295 0.0219
-15 3 5 4.3684 0.0013
-15 3 6 3.3636 0.0003
-15 3 7 0.5958 0.0267
-15 3 8 -1.7962 0.0533
-15 4 1 -2.0831 0.0027
-15 4 2 -2.4124 0.0442
-15 4 3 -0.9310 0.0429
-15 4 4 2.0384 0.0104
-15 4 5 4.9349 -0.0131
-15 4 6 6.1033 -0.0097
-15 4 7 5.0213 0.0130
-15 4 8 2.6345 0.0351
-15 5 1 -1.4983 0.0209
-15 5 2 -3.3649 0.0622
-15 5 3 -3.7026 0.0591
-15 5 4 -2.1468 0.0187
-15 5 5 0.4534 -0.0100
-15 5 6 2.6702 -0.0032
-15 5 7 3.4536 0.0204
-15 6 1 0.0358 0.0334
-15 6 2 -2.5740 0.0723
-15 6 3 -4.3545 0.0684
-15 6 4 -4.6544 0.0288
-15 6 5 -3.5961 -0.0025
-15 6 6 -1.9099 0.0004
-15 6 7 -0.4272 0.0206
-15 7 1 2.7581 0.0302
-15 7 2 0.6691 0.0662
-15 7 3 -1.2180 0.0545
-15 7 4 -2.3919 0.0162
-15 7 5 -2.7030 -0.0069
-15 7 6 -2.2974 0.0044
-15 8 1 3.1392 0.0293
-15 8 2 2.1273 0.0530
-15 8 3 1.0617 0.0329
-15 8 4 0.3987 0.0042
-15 8 5 0.1265 0.0003
-15 9 1 1.0625 0.0694
-15 9 2 1.0696 0.0762
-15 9 3 0.6997 0.0344
-15 9 4 0.5479 -0.0009
-15 10 1 0.1340 0.1186
-15 10 2 0.4726 0.0993
-15 10 3 0.1844 0.0118
-15 11 1 0.6204 0.0940
-14 -3 1 0.1993 0.0213
-14 -3 2 -0.1503 0.0343
-14 -3 3 -0.2962 0.0481
-14 -3 4 -0.1537 0.0439
-14 -3 5 0.0879 0.0165
-14 -2 1 -0.4809 0.0046
-14 -2 2 -1.0447 0.0258
-14 -2 3 -1.4843 0.0402
-14 -2 4 -1.0851 0.0341
-14 -2 5 0.1605 0.0127
-14 -2 6 1.6278 -0.0029
-14 -2 7 2.4810 0.0051
-14 -2 8 2.1293 0.0279
-14 -1 1 0.3947 0.0165
-14 -1 2 -0.0744 0.0342
-14 -1 3 -1.4239 0.0363
-14 -1 4 -2.2311 0.0229
-14 -1 5 -1.2868 0.0102
-14 -1 6 1.3572 0.0089
-14 -1 7 4.2835 0.0163
-14 -1 8 5.6048 0.0235
-14 -1 9 4.4141 0.0195
-14 0 1 3.0921 0.0391
-14 0 2 3.2715 0.0529
-14 0 3 1.3110 0.0412
-14 0 4 -1.7682 0.0148
-14 0 5 -3.6039 0.0016
-14 0 6 -2.3727 0.0067
-14 0 7 1.5128 0.0049
-14 0 8 5.4532 -0.0159
-14 0 9 6.6569 -0.0354
-14 0 10 4.5744 -0.0372
-14 1 1 3.7314 0.0362
-14 1 2 4.7987 0.0548
-14 1 3 3.6606 0.0443
-14 1 4 -0.2726 0.0128
-14 1 5 -5.1727 -0.0054
-14 1 6 -7.8246 0.0056
-14 1 7 -6.2559 0.0158
-14 1 8 -1.5909 -0.0027
-14 1 9 2.7144 -0.0242
-14 1 10 3.8341 -0.0118
-14 2 1 0.3785 0.0544
-14 2 2 2.3682 0.0617
-14 2 3 3.4288 0.0403
-14 2 4 1.6566 0.0055
-14 2 5 -3.0604 -0.0121
-14 2 6 -8.3248 0.0061
-14 2 7 -10.8269 0.0350
-14 2 8 -8.9997 0.0334
-14 2 9 -4.3875 0.0106
-14 2 10 -0.3459 0.0138
-14 3 1 -2.9147 0.0679
-14 3 2 0.0630 0.0635
-14 3 3 3.3165 0.0285
-14 3 4 4.9583 -0.0062
-14 3 5 3.5711 -0.0173
-14 3 6 -0.4355 -0.0009
-14 3 7 -4.8058 0.0230
-14 3 8 -6.9253 0.0222
-14 3 9 -5.7511 -0.0035
-14 3 10 -2.6478 -0.0114
-14 4 1 -3.6645 0.0609
-14 4 2 -0.5452 0.0625
-14 4 3 3.3374 0.0255
-14 4 4 6.7462 -0.0094
-14 4 5 8.3699 -0.0163
-14 4 6 7.5622 -0.0025
-14 4 7 4.7867 0.0113
-14 4 8 1.4780 0.0098
-14 4 9 -0.6994 -0.0055
-14 5 1 -4.3082 0.0737
-14 5 2 -2.7495 0.0696
-14 5 3 -0.1148 0.0256
-14 5 4 2.7096 -0.0123
-14 5 5 4.9426 -0.0134
-14 5 6 6.0800 0.0079
-14 5 7 5.9031 0.0177
-14 5 8 4.5062 0.0068
-14 5 9 2.4794 -0.0055
-14 6 1 -4.3674 0.0808
-14 6 2 -4.9157 0.0635
-14 6 3 -4.1254 0.0145
-14 6 4 -2.9456 -0.0219
-14 6 5 -1.9392 -0.0175
-14 6 6 -1.1098 0.0128
-14 6 7 -0.2610 0.0257
-14 6 8 0.4937 0.0031
-14 6 9 0.7493 -0.0224
-14 7 1 -1.4329 0.0738
-14 7 2 -2.9992 0.0452
-14 7 3 -3.1019 -0.0041
-14 7 4 -2.8274 -0.0331
-14 7 5 -2.9958 -0.0215
-14 7 6 -3.5066 0.0218
-14 7 7 -3.5727 0.0576
-14 7 8 -2.6696 0.0495
-14 8 1 1.3938 0.0674
-14 8 2 -0.0659 0.0254
-14 8 3 -0.0123 -0.0149
-14 8 4 0.8039 -0.0217
-14 8 5 1.1104 0.0009
-14 8 6 0.3116 0.0411
-14 8 7 -0.9601 0.0781
-14 9 1 0.8042 0.0697
-14 9 2 -0.2246 0.0172
-14 9 3 -0.0729 -0.0126
-14 9 4 1.3179 0.0013
-14 9 5 2.8033 0.0226
-14 9 6 3.0943 0.0297
-14 10 1 -0.3108 0.0827
-14 10 2 -1.2469 0.0056
-14 10 3 -1.6450 -0.0425
-14 10 4 -0.8760 -0.0257
-14 10 5 0.5997 0.0042
-14 11 1 0.7651 0.0654
-14 11 2 -0.3995 -0.0247
-14 11 3 -1.4444 -0.0859
-14 11 4 -1.6248 -0.0642
-14 12 1 1.8416 0.0462
-14 12 2 0.8919 -0.0192
-13 -5 1 0.1597 0.0073
-13 -5 2 0.1472 0.0274
-13 -5 3 0.0966 0.0307
-13 -5 4 -0.1953 0.0099
-13 -5 5 -0.6393 -0.0127
-13 -5 6 -1.0049 -0.0100
-13 -4 1 0.1990 0.0218
-13 -4 2 0.2396 0.0358
-13 -4 3 0.6700 0.0302
-13 -4 4 0.7130 0.0019
-13 -4 5 -0.0953 -0.0212
-13 -4 6 -1.5293 -0.0151
-13 -4 7 -2.9806 0.0049
-13 -4 8 -3.7351 0.0052
-13 -4 9 -3.2269 -0.0139
-13 -3 1 -0.7229 0.0455
-13 -3 2 -1.1003 0.0513
-13 -3 3 -0.0444 0.0328
-13 -3 4 1.6062 -0.0020
-13 -3 5 2.3874 -0.0254
-13 -3 6 1.4136 -0.0228
-13 -3 7 -1.1043 -0.0108
-13 -3 8 -3.9681 -0.0136
-13 -3 9 -5.4530 -0.0247
-13 -3 10 -4.4797 -0.0132
-13 -2 1 -2.3467 0.0449
-13 -2 2 -3.6475 0.0474
-13 -2 3 -3.0362 0.0239
-13 -2 4 -0.1340 -0.0088
-13 -2 5 3.5793 -0.0222
-13 -2 6 5.7568 -0.0126
-13 -2 7 4.7916 -0.0004
-13 -2 8 0.9682 0.0002
-13 -2 9 -3.3904 -0.0014
-13 -2 10 -5.3236 0.0138
-13 -2 11 -3.8012 0.0459
-13 -1 1 -1.9622 0.0549
-13 -1 2 -4.0781 0.0477
-13 -1 3 -5.3581 0.0159
-13 -1 4 -3.7767 -0.0155
-13 -1 5 0.9278 -0.0181
-13 -1 6 6.5496 0.0011
-13 -1 7 9.7119 0.0124
-13 -1 8 8.2678 0.0072
-13 -1 9 3.1262 -0.0005
-13 -1 10 -2.0658 -0.0021
-13 -1 11 -3.8616 -0.0008
-13 -1 12 -2.2046 -0.0029
-13 0 1 2.3317 0.0628
-13 0 2 0.1093 0.0442
-13 0 3 -3.2011 0.0035
-13 0 4 -5.1881 -0.0271
-13 0 5 -3.4791 -0.0226
-13 0 6 1.9717 -0.0002
-13 0 7 8.2483 0.0028
-13 0 8 11.3576 -0.0156
-13 0 9 9.2782 -0.0263
-13 0 10 3.7809 -0.0229
-13 0 11 -0.9421 -0.0230
-13 0 12 -2.1507 -0.0261
-13 1 1 6.4356 0.0437
-13 1 2 4.6978 0.0239
-13 1 3 0.8395 -0.0137
-13 1 4 -3.9325 -0.0388
-13 1 5 -6.8771 -0.0310
-13 1 6 -5.6905 -0.0073
-13 1 7 -0.6740 -0.0029
-13 1 8 5.0717 -0.0171
-13 1 9 7.7936 -0.0142
-13 1 10 6.0519 0.0104
-13 1 11 1.9654 0.0195
-13 2 1 5.0885 0.0600
-13 2 2 4.1705 0.0280
-13 2 3 1.5649 -0.0187
-13 2 4 -2.7579 -0.0477
-13 2 5 -7.5214 -0.0414
-13 2 6 -10.4267 -0.0144
-13 2 7 -9.7340 0.0015
-13 2 8 -5.7462 -0.0001
-13 2 9 -0.8960 0.0090
-13 2 10 1.9078 0.0378
-13 2 11 1.6551 0.0478
-13 3 1 1.3890 0.0727
-13 3 2 1.9247 0.0271
-13 3 3 1.2348 -0.0254
-13 3 4 -0.5625 -0.0492
-13 3 5 -3.2945 -0.0378
-13 3 6 -6.2672 -0.0127
-13 3 7 -8.2575 0.0002
-13 3 8 -8.1323 -0.0033
-13 3 9 -5.7615 -0.0033
-13 3 10 -2.4971 0.0156
-13 3 11 -0.2937 0.0363
-13 4 1 0.9043 0.0424
-13 4 2 3.2895 0.0001
-13 4 3 3.8670 -0.0388
-13 4 4 3.5725 -0.0421
-13 4 5 3.1484 -0.0167
-13 4 6 2.6273 0.0043
-13 4 7 1.6416 0.0037
-13 4 8 0.1696 -0.0049
-13 4 9 -1.0620 -0.0045
-13 4 10 -1.2382 0.0038
-13 4 11 -0.5304 0.0135
-13 5 1 0.9690 0.0399
-13 5 2 4.2907 -0.0114
-13 5 3 5.2261 -0.0520
-13 5 4 4.5632 -0.0463
-13 5 5 4.0174 -0.0054
-13 5 6 4.6007 0.0223
-13 5 7 5.7882 0.0106
-13 5 8 6.0910 -0.0105
-13 5 9 4.6721 -0.0067
-13 5 10 2.3530 0.0071
-13 6 1 -1.8164 0.0490
-13 6 2 1.0427 -0.0157
-13 6 3 2.1224 -0.0648
-13 6 4 0.8583 -0.0615
-13 6 5 -1.2179 -0.0129
-13 6 6 -1.9597 0.0271
-13 6 7 -0.4696 0.0141
-13 6 8 2.0532 -0.0242
-13 6 9 3.4259 -0.0272
-13 6 10 2.7164 0.0063
-13 7 1 -3.5829 0.0407
-13 7 2 -1.5899 -0.0215
-13 7 3 0.0912 -0.0666
-13 7 4 -0.5382 -0.0665
-13 7 5 -3.3059 -0.0199
-13 7 6 -6.0914 0.0336
-13 7 7 -6.5881 0.0425
-13 7 8 -4.3307 0.0111
-13 7 9 -1.1579 -0.0029
-13 8 1 -2.2978 0.0293
-13 8 2 -0.9595 -0.0228
-13 8 3 1.4925 -0.0508
-13 8 4 2.7043 -0.0440
-13 8 5 1.3483 -0.0038
-13 8 6 -1.8036 0.0461
-13 8 7 -4.4499 0.0635
-13 8 8 -4.6930 0.0391
-13 9 1 -1.9000 0.0055
-13 9 2 -1.2113 -0.0315
-13 9 3 1.2825 -0.0321
-13 9 4 3.9881 -0.0102
-13 9 5 5.0667 0.0164
-13 9 6 3.7857 0.0347
-13 9 7 1.1132 0.0271
-13 9 8 -1.0229 -0.0041
-13 10 1 -3.0321 -0.0045
-13 10 2 -3.1153 -0.0479
-13 10 3 -1.5515 -0.0458
-13 10 4 0.8959 -0.0158
-13 10 5 2.9351 0.0120
-13 10 6 3.5419 0.0230
-13 10 7 2.5679 0.0101
-13 11 1 -1.9330 -0.0061
-13 11 2 -2.8382 -0.0641
-13 11 3 -2.5401 -0.0731
-13 11 4 -1.4494 -0.0404
-13 11 5 -0.2405 0.0029
-13 11 6 0.6082 0.0340
-13 12 1 0.9187 -0.0207
-13 12 2 -0.3385 -0.0642
-13 12 3 -0.7661 -0.0587
-13 12 4 -0.6295 -0.0260
-13 13 1 1.5189 -0.0219
-13 13 2 0.7092 -0.0652
-12 -7 3 -0.4550 0.0170
-12 -7 4 -0.3869 -0.0138
-12 -7 5 0.0336 -0.0266
-12 -7 6 0.6929 -0.0129
-12 -7 7 1.2242 -0.0014
-12 -6 1 0.1967 0.0460
-12 -6 2 0.3752 0.0379
-12 -6 3 -0.0543 0.0041
-12 -6 4 -0.7109 -0.0274
-12 -6 5 -0.7507 -0.0318
-12 -6 6 0.2643 -0.0166
-12 -6 7 1.9758 -0.0087
-12 -6 8 3.4960 -0.0125
-12 -6 9 3.8849 -0.0075
-12 -6 10 2.8273 0.0095
-12 -5 1 1.2575 0.0416
-12 -5 2 2.2201 0.0317
-12 -5 3 1.9063 -0.0080
-12 -5 4 0.1007 -0.0391
-12 -5 5 -2.0160 -0.0353
-12 -5 6 -2.8983 -0.0142
-12 -5 7 -1.8219 -0.0069
-12 -5 8 0.7777 -0.0110
-12 -5 9 3.4875 -0.0011
-12 -5 10 4.5542 0.0190
-12 -5 11 3.3088 0.0182
-12 -4 1 0.6514 0.0216
-12 -4 2 2.5138 0.0067
-12 -4 3 3.6484 -0.0248
-12 -4 4 2.3886 -0.0413
-12 -4 5 -1.1758 -0.0275
-12 -4 6 -5.2114 -0.0073
-12 -4 7 -7.4822 -0.0079
-12 -4 8 -6.6261 -0.0204
-12 -4 9 -2.9655 -0.0178
-12 -4 10 1.2128 -0.0043
-12 -4 11 3.0280 -0.0133
-12 -4 12 1.7525 -0.0489
-12 -3 1 -1.8071 0.0257
-12 -3 2 0.0042 -0.0035
-12 -3 3 2.9839 -0.0392
-12 -3 4 4.6660 -0.0469
-12 -3 5 3.0688 -0.0248
-12 -3 6 -1.6642 -0.0082
-12 -3 7 -7.2281 -0.0180
-12 -3 8 -10.4622 -0.0326
-12 -3 9 -9.2047 -0.0239
-12 -3 10 -4.1462 0.0012
-12 -3 11 1.0343 0.0095
-12 -3 12 2.7653 -0.0119
-12 -2 1 -4.6004 0.0331
-12 -2 2 -3.9210 -0.0054
-12 -2 3 -0.6714 -0.0475
-12 -2 4 3.7953 -0.0546
-12 -2 5 6.6264 -0.0270
-12 -2 6 5.4572 -0.0069
-12 -2 7 0.3614 -0.0154
-12 -2 8 -5.8331 -0.0253
-12 -2 9 -9.1015 -0.0096
-12 -2 10 -7.1138 0.0199
-12 -2 11 -1.5985 0.0351
-12 -2 12 2.8390 0.0280
-12 -2 13 3.2988 0.0132
-12 -1 1 -5.5744 0.0388
-12 -1 2 -6.1034 -0.0062
-12 -1 3 -4.4816 -0.0494
-12 -1 4 -0.2054 -0.0569
-12 -1 5 5.2440 -0.0278
-12 -1 6 8.7849 -0.0010
-12 -1 7 7.9313 -0.0007
-12 -1 8 2.8945 -0.0069
-12 -1 9 -3.1207 -0.0001
-12 -1 10 -5.9551 0.0054
-12 -1 11 -3.9373 -0.0057
-12 -1 12 0.3856 -0.0207
-12 -1 13 2.8626 -0.0237
-12 0 1 -2.3921 0.0405
-12 0 2 -3.5157 -0.0148
-12 0 3 -3.7917 -0.0577
-12 0 4 -2.1971 -0.0591
-12 0 5 1.6955 -0.0262
-12 0 6 6.4970 0.0037
-12 0 7 9.4894 0.0074
-12 0 8 8.5762 -0.0004
-12 0 9 4.0692 -0.0027
-12 0 10 -1.1081 -0.0109
-12 0 11 -3.5066 -0.0320
-12 0 12 -2.2538 -0.0423
-12 0 13 0.2241 -0.0255
-12 1 1 2.5453 0.0165
-12 1 2 0.8771 -0.0394
-12 1 3 -0.2479 -0.0713
-12 1 4 -0.7986 -0.0574
-12 1 5 -0.1715 -0.0189
-12 1 6 1.9731 0.0061
-12 1 7 4.8338 0.0042
-12 1 8 6.6719 -0.0042
-12 1 9 5.9604 -0.0013
-12 1 10 2.7822 0.0009
-12 1 11 -0.7649 -0.0112
-12 1 12 -2.2591 -0.0184
-12 2 1 2.7030 0.0142
-12 2 2 -0.2349 -0.0426
-12 2 3 -1.5411 -0.0715
-12 2 4 -1.8488 -0.0535
-12 2 5 -2.0383 -0.0160
-12 2 6 -2.2687 0.0034
-12 2 7 -2.0858 -0.0013
-12 2 8 -1.1275 -0.0076
-12 2 9 0.1806 0.0001
-12 2 10 0.7369 0.0102
-12 2 11 0.0153 0.0028
-12 2 12 -1.0447 -0.0187
-12 3 1 -0.6237 0.0061
-12 3 2 -4.8617 -0.0517
-12 3 3 -6.9171 -0.0744
-12 3 4 -6.1601 -0.0477
-12 3 5 -4.1831 -0.0066
-12 3 6 -3.0622 0.0090
-12 3 7 -3.6355 -0.0010
-12 3 8 -4.9251 -0.0117
-12 3 9 -5.1862 -0.0104
-12 3 10 -3.8262 0.0001
-12 3 11 -1.9899 0.0113
-12 3 12 -0.9481 0.0107
-12 4 1 1.2010 -0.0443
-12 4 2 -2.7260 -0.0911
-12 4 3 -6.3139 -0.0878
-12 4 4 -6.5756 -0.0351
-12 4 5 -3.3994 0.0169
-12 4 6 0.6847 0.0248
-12 4 7 2.6112 0.0029
-12 4 8 1.2468 -0.0100
-12 4 9 -1.6563 -0.0082
-12 4 10 -3.2817 -0.0054
-12 4 11 -2.6604 0.0052
-12 5 1 7.1394 -0.0475
-12 5 2 5.3523 -0.0991
-12 5 3 0.8620 -0.0926
-12 5 4 -2.4048 -0.0303
-12 5 5 -1.6945 0.0287
-12 5 6 2.5606 0.0321
-12 5 7 7.1237 0.0000
-12 5 8 8.4679 -0.0116
-12 5 9 5.8104 0.0025
-12 5 10 1.7447 0.0027
-12 5 11 -0.6181 -0.0145
-12 6 1 7.4771 -0.0206
-12 6 2 8.1648 -0.0830
-12 6 3 4.7416 -0.0883
-12 6 4 -0.3630 -0.0322
-12 6 5 -3.4585 0.0266
-12 6 6 -2.3509 0.0291
-12 6 7 2.0088 -0.0088
-12 6 8 6.1196 -0.0214
-12 6 9 6.8331 0.0086
-12 6 10 4.2121 0.0308
-12 7 1 2.0638 -0.0276
-12 7 2 4.4032 -0.0823
-12 7 3 3.5564 -0.0837
-12 7 4 -0.4453 -0.0285
-12 7 5 -5.2213 0.0286
-12 7 6 -7.6887 0.0327
-12 7 7 -6.2417 0.0000
-12 7 8 -2.1203 -0.0057
-12 7 9 1.4964 0.0327
-12 7 10 2.3903 0.0644
-12 8 1 -1.1924 -0.0393
-12 8 2 1.7124 -0.0860
-12 8 3 3.1255 -0.0794
-12 8 4 1.8526 -0.0204
-12 8 5 -1.6149 0.0373
-12 8 6 -5.3103 0.0415
-12 8 7 -6.9155 0.0096
-12 8 8 -5.4686 0.0025
-12 8 9 -2.2960 0.0327
-12 9 1 -1.5393 -0.0582
-12 9 2 1.0270 -0.0950
-12 9 3 3.1765 -0.0741
-12 9 4 4.0086 -0.0089
-12 9 5 3.2169 0.0431
-12 9 6 1.1520 0.0340
-12 9 7 -1.0903 -0.0116
-12 9 8 -2.1616 -0.0265
-12 9 9 -1.6097 0.0022
-12 10 1 -2.8172 -0.0698
-12 10 2 -0.8537 -0.1027
-12 10 3 0.9298 -0.0741
-12 10 4 2.0923 -0.0054
-12 10 5 2.6980 0.0454
-12 10 6 2.6931 0.0348
-12 10 7 1.9396 -0.0097
-12 10 8 0.7808 -0.0193
-12 11 1 -3.2936 -0.0634
-12 11 2 -1.9976 -0.0929
-12 11 3 -0.8545 -0.0674
-12 11 4 -0.4828 -0.0044
-12 11 5 -0.4226 0.0508
-12 11 6 -0.0909 0.0554
-12 11 7 0.3666 0.0212
-12 12 1 -0.8797 -0.0882
-12 12 2 -0.4011 -0.0820
-12 12 3 0.2311 -0.0353
-12 12 4 0.0723 0.0128
-12 12 5 -0.6375 0.0400
-12 12 6 -0.9865 0.0354
-12 13 1 0.7145 -0.1180
-12 13 2 0.7951 -0.0895
-12 13 3 1.3548 -0.0110
-12 13 4 1.3728 0.0348
-12 14 1 -0.3497 -0.1038
-12 14 2 -0.2364 -0.0928
-11 -9 4 0.5113 -0.0358
-11 -9 6 0.4461 -0.0112
-11 -8 2 -0.5613 -0.0042
-11 -8 3 -0.6780 -0.0320
-11 -8 5 0.7580 -0.0241
-11 -8 6 1.0372 -0.0118
-11 -8 7 0.2351 -0.0225
-11 -8 8 -1.2437 -0.0333
-11 -8 9 -2.3640 -0.0252
-11 -7 1 -0.6515 0.0039
-11 -7 2 -1.9003 -0.0233
-11 -7 3 -2.9643 -0.0471
-11 -7 4 -2.5908 -0.0451
-11 -7 5 -0.5708 -0.0259
-11 -7 6 1.7982 -0.0167
-11 -7 7 2.7864 -0.0241
-11 -7 8 1.6515 -0.0281
-11 -7 9 -0.8067 -0.0203
-11 -7 10 -2.7774 -0.0167
-11 -7 11 -2.8697 -0.0231
-11 -6 1 1.1641 0.0195
-11 -6 2 -0.0496 -0.0256
-11 -6 3 -2.4027 -0.0597
-11 -6 4 -3.8408 -0.0548
-11 -6 5 -2.5908 -0.0335
-11 -6 6 1.1275 -0.0289
-11 -6 7 5.2052 -0.0360
-11 -6 8 7.2157 -0.0274
-11 -6 9 5.9765 -0.0035
-11 -6 10 2.4298 0.0087
-11 -6 11 -0.7681 0.0038
-11 -6 12 -1.4734 0.0072
-11 -5 1 4.3204 0.0195
-11 -5 2 4.5815 -0.0243
-11 -5 3 2.0510 -0.0592
-11 -5 4 -1.7985 -0.0563
-11 -5 5 -4.0847 -0.0374
-11 -5 6 -2.7872 -0.0339
-11 -5 7 1.7123 -0.0377
-11 -5 8 6.9230 -0.0221
-11 -5 9 9.6471 0.0069
-11 -5 10 7.9703 0.0170
-11 -5 11 3.1478 0.0039
-11 -5 12 -0.9769 0.0003
-11 -5 13 -1.7188 0.0222
-11 -4 1 4.0680 -0.0220
-11 -4 2 6.0921 -0.0581
-11 -4 3 5.3965 -0.0694
-11 -4 4 1.4630 -0.0457
-11 -4 5 -3.8240 -0.0195
-11 -4 6 -7.2642 -0.0182
-11 -4 7 -6.5797 -0.0256
-11 -4 8 -1.9562 -0.0156
-11 -4 9 3.7805 0.0014
-11 -4 10 6.5551 -0.0036
-11 -4 11 4.2093 -0.0292
-11 -4 12 -0.9725 -0.0415
-11 -4 13 -4.2375 -0.0214
-11 -4 14 -3.5068 0.0081
-11 -3 1 0.3622 -0.0303
-11 -3 2 2.7410 -0.0739
-11 -3 3 4.3274 -0.0796
-11 -3 4 3.2428 -0.0417
-11 -3 5 -1.0329 -0.0049
-11 -3 6 -6.6519 -0.0035
-11 -3 7 -10.3616 -0.0173
-11 -3 8 -9.6616 -0.0147
-11 -3 9 -4.6845 -0.0043
-11 -3 10 1.2507 -0.0104
-11 -3 11 3.6914 -0.0276
-11 -3 12 1.1649 -0.0313
-11 -3 13 -3.0527 -0.0160
-11 -3 14 -4.5878 -0.0001
-11 -2 1 -2.7458 -0.0254
-11 -2 2 -1.2808 -0.0710
-11 -2 3 0.7640 -0.0804
-11 -2 4 2.3652 -0.0446
-11 -2 5 1.9003 -0.0051
-11 -2 6 -1.2242 -0.0004
-11 -2 7 -5.5060 -0.0159
-11 -2 8 -8.0956 -0.0174
-11 -2 9 -6.7290 -0.0068
-11 -2 10 -1.7351 -0.0050
-11 -2 11 3.4841 -0.0067
-11 -2 12 5.0661 0.0055
-11 -2 13 2.5621 0.0225
-11 -2 14 -0.7034 0.0218
-11 -1 1 -3.5675 -0.0481
-11 -1 2 -2.3057 -0.0839
-11 -1 3 -1.2197 -0.0808
-11 -1 4 0.1815 -0.0448
-11 -1 5 1.6046 -0.0097
-11 -1 6 1.9357 -0.0029
-11 -1 7 0.5332 -0.0133
-11 -1 8 -1.8397 -0.0132
-11 -1 9 -3.2471 -0.0031
-11 -1 10 -1.9205 -0.0036
-11 -1 11 1.8622 -0.0123
-11 -1 12 5.3425 -0.0095
-11 -1 13 5.7648 0.0013
-11 -1 14 3.3245 -0.0008
-11 0 1 -1.9872 -0.0536
-11 0 2 0.7626 -0.0921
-11 0 3 2.0153 -0.0795
-11 0 4 1.7411 -0.0387
-11 0 5 1.1690 -0.0077
-11 0 6 1.1426 -0.0021
-11 0 7 1.4662 -0.0080
-11 0 8 1.3715 -0.0061
-11 0 9 0.4616 0.0028
-11 0 10 -0.5204 0.0032
-11 0 11 -0.2203 -0.0069
-11 0 12 1.5258 -0.0112
-11 0 13 3.0377 -0.0048
-11 0 14 2.7167 -0.0017
-11 1 1 0.2949 -0.0570
-11 1 2 4.4024 -0.0974
-11 1 3 7.8930 -0.0725
-11 1 4 8.1876 -0.0179
-11 1 5 5.4613 0.0116
-11 1 6 1.9360 0.0051
-11 1 7 -0.1311 -0.0104
-11 1 8 -0.0853 -0.0128
-11 1 9 0.8200 -0.0027
-11 1 10 0.9004 0.0074
-11 1 11 -0.0066 0.0093
-11 1 12 -0.6154 0.0082
-11 1 13 -0.2271 0.0139
-11 2 1 -2.2370 -0.0646
-11 2 2 0.4332 -0.0989
-11 2 3 5.9683 -0.0633
-11 2 4 9.9674 0.0009
-11 2 5 9.3905 0.0282
-11 2 6 4.6564 0.0091
-11 2 7 -1.0066 -0.0157
-11 2 8 -4.0625 -0.0189
-11 2 9 -3.4036 -0.0067
-11 2 10 -1.0157 0.0046
-11 2 11 0.4175 0.0026
-11 2 12 0.2798 -0.0153
-11 2 13 -0.1889 -0.0319
-11 3 1 -9.3216 -0.0798
-11 3 2 -10.9198 -0.1070
-11 3 3 -6.5228 -0.0646
-11 3 4 0.7330 0.0049
-11 3 5 5.7496 0.0343
-11 3 6 5.2815 0.0142
-11 3 7 0.0979 -0.0104
-11 3 8 -5.6660 -0.0122
-11 3 9 -7.7969 -0.0029
-11 3 10 -5.5608 0.0040
-11 3 11 -1.8523 0.0048
-11 3 12 0.3066 -0.0093
-11 4 1 -9.5905 -0.1229
-11 4 2 -15.1145 -0.1333
-11 4 3 -15.1537 -0.0696
-11 4 4 -9.2139 0.0117
-11 4 5 -0.9405 0.0420
-11 4 6 4.5889 0.0191
-11 4 7 4.3512 -0.0045
-11 4 8 -0.4396 -0.0026
-11 4 9 -5.2612 0.0033
-11 4 10 -6.3008 -0.0013
-11 4 11 -3.7901 -0.0015
-11 4 12 -0.8623 0.0075
-11 5 1 1.3078 -0.1217
-11 5 2 -4.8759 -0.1263
-11 5 3 -9.3314 -0.0555
-11 5 4 -8.7733 0.0226
-11 5 5 -3.2648 0.0410
-11 5 6 3.8670 0.0112
-11 5 7 8.1821 -0.0069
-11 5 8 7.2463 0.0063
-11 5 9 2.6665 0.0140
-11 5 10 -1.3941 -0.0080
-11 5 11 -2.2958 -0.0339
-11 6 1 10.2301 -0.0898
-11 6 2 6.2160 -0.0947
-11 6 3 0.7150 -0.0271
-11 6 4 -3.1066 0.0393
-11 6 5 -3.0659 0.0398
-11 6 6 0.6700 -0.0004
-11 6 7 5.5006 -0.0134
-11 6 8 7.9410 0.0118
-11 6 9 6.4021 0.0276
-11 6 10 2.6446 0.0084
-11 6 11 -0.1720 -0.0189
-11 7 1 7.6626 -0.1075
-11 7 2 6.1877 -0.0938
-11 7 3 2.8547 -0.0089
-11 7 4 -0.9873 0.0623
-11 7 5 -3.6863 0.0522
-11 7 6 -3.9660 -0.0006
-11 7 7 -1.7732 -0.0134
-11 7 8 1.2161 0.0212
-11 7 9 2.6848 0.0423
-11 7 10 1.8431 0.0254
-11 7 11 0.0936 0.0074
-11 8 1 1.7427 -0.1267
-11 8 2 1.5311 -0.1014
-11 8 3 0.4651 -0.0063
-11 8 4 -0.9919 0.0704
-11 8 5 -2.6501 0.0610
-11 8 6 -4.0845 0.0053
-11 8 7 -4.4279 -0.0100
-11 8 8 -3.2566 0.0218
-11 8 9 -1.3976 0.0334
-11 8 10 -0.2085 0.0015
-11 9 1 0.6949 -0.1259
-11 9 2 0.5599 -0.0952
-11 9 3 -0.2035 -0.0029
-11 9 4 -0.3478 0.0656
-11 9 5 0.1588 0.0516
-11 9 6 0.4031 -0.0042
-11 9 7 -0.0546 -0.0199
-11 9 8 -0.6299 0.0085
-11 9 9 -0.6465 0.0151
-11 10 1 1.0565 -0.1244
-11 10 2 1.1469 -0.0847
-11 10 3 -0.1889 0.0036
-11 10 4 -0.9821 0.0612
-11 10 5 -0.0491 0.0410
-11 10 6 1.8101 -0.0122
-11 10 7 2.9115 -0.0185
-11 10 8 2.5612 0.0220
-11 10 9 1.4531 0.0362
-11 11 1 0.0061 -0.1016
-11 11 2 0.9708 -0.0571
-11 11 3 -0.1698 0.0135
-11 11 4 -2.0747 0.0569
-11 11 5 -2.6860 0.0437
-11 11 6 -1.4137 0.0047
-11 11 7 0.4488 0.0003
-11 11 8 1.3747 0.0351
-11 12 1 0.2232 -0.0890
-11 12 2 1.6697 -0.0194
-11 12 3 1.3697 0.0396
-11 12 4 -0.5726 0.0539
-11 12 5 -2.4148 0.0325
-11 12 6 -2.6642 0.0048
-11 13 1 0.9535 -0.0960
-11 13 2 2.2533 -0.0046
-11 13 3 2.7721 0.0622
-11 13 4 1.7855 0.0564
-11 13 5 0.1155 0.0131
-11 14 1 -0.2548 -0.0738
-11 14 2 0.8102 -0.0008
-11 14 3 1.7811 0.0598
-11 15 1 -1.2872 -0.0431
-10 -10 4 0.5084 -0.0422
-10 -10 5 0.0502 -0.0290
-10 -10 7 -0.9487 -0.0299
-10 -10 8 -0.6365 -0.0028
-10 -9 1 -0.3586 -0.0039
-10 -9 2 0.2064 -0.0511
-10 -9 3 1.5168 -0.0681
-10 -9 4 2.7022 -0.0456
-10 -9 5 2.6058 -0.0229
-10 -9 6 1.0259 -0.0263
-10 -9 7 -0.9374 -0.0317
-10 -9 8 -1.8426 -0.0149
-10 -9 9 -1.1403 0.0040
-10 -9 10 0.3652 -0.0004
-10 -8 1 -1.4894 -0.0285
-10 -8 2 -2.0280 -0.0584
-10 -8 3 -0.6622 -0.0620
-10 -8 4 2.0202 -0.0420
-10 -8 5 3.8745 -0.0269
-10 -8 6 3.0784 -0.0278
-10 -8 7 -0.0852 -0.0271
-10 -8 8 -3.4496 -0.0135
-10 -8 9 -4.7430 -0.0041
-10 -8 10 -3.3276 -0.0144
-10 -8 11 -0.7042 -0.0309
-10 -8 12 0.8555 -0.0336
-10 -7 1 -2.6063 -0.0522
-10 -7 2 -5.3363 -0.0777
-10 -7 3 -5.8789 -0.0629
-10 -7 4 -3.2255 -0.0311
-10 -7 5 1.0193 -0.0200
-10 -7 6 3.6817 -0.0268
-10 -7 7 2.6973 -0.0232
-10 -7 8 -1.2756 -0.0067
-10 -7 9 -5.4399 -0.0019
-10 -7 10 -6.8176 -0.0165
-10 -7 11 -4.5333 -0.0291
-10 -7 12 -0.7628 -0.0234
-10 -7 13 1.3345 -0.0103
-10 -6 1 -0.1654 -0.0477
-10 -6 2 -3.5832 -0.0804
-10 -6 3 -6.5105 -0.0660
-10 -6 4 -6.3684 -0.0285
-10 -6 5 -2.4746 -0.0155
-10 -6 6 2.9807 -0.0267
-10 -6 7 6.4968 -0.0276
-10 -6 8 5.8158 -0.0117
-10 -6 9 1.4626 -0.0034
-10 -6 10 -3.3314 -0.0091
-10 -6 11 -4.7304 -0.0082
-10 -6 12 -1.7853 0.0071
-10 -6 13 2.3201 0.0166
-10 -6 14 3.7529 0.0060
-10 -5 1 4.9075 -0.0507
-10 -5 2 3.2768 -0.0762
-10 -5 3 -0.0587 -0.0628
-10 -5 4 -2.8466 -0.0301
-10 -5 5 -2.6004 -0.0174
-10 -5 6 1.2551 -0.0242
-10 -5 7 6.6265 -0.0219
-10 -5 8 10.0629 -0.0074
-10 -5 9 8.9882 -0.0019
-10 -5 10 3.8100 -0.0068
-10 -5 11 -1.5978 -0.0012
-10 -5 12 -2.8907 0.0183
-10 -5 13 0.2314 0.0282
-10 -5 14 3.6791 0.0134
-10 -4 1 5.6641 -0.0919
-10 -4 2 6.0089 -0.1043
-10 -4 3 4.5942 -0.0695
-10 -4 4 1.6944 -0.0222
-10 -4 5 -0.9775 -0.0037
-10 -4 6 -1.3349 -0.0086
-10 -4 7 1.2334 -0.0066
-10 -4 8 5.0877 0.0038
-10 -4 9 7.1310 0.0022
-10 -4 10 4.9209 -0.0093
-10 -4 11 -0.7535 -0.0095
-10 -4 12 -5.6351 0.0043
-10 -4 13 -5.8948 0.0133
-10 -4 14 -2.2843 0.0077
-10 -4 15 1.0276 -0.0023
-10 -3 1 1.2234 -0.0866
-10 -3 2 1.0420 -0.1016
-10 -3 3 1.0317 -0.0640
-10 -3 4 0.4931 -0.0107
-10 -3 5 -1.0559 0.0123
-10 -3 6 -2.8550 0.0060
-10 -3 7 -3.4849 0.0021
-10 -3 8 -2.2255 0.0073
-10 -3 9 0.0464 0.0032
-10 -3 10 1.0204 -0.0097
-10 -3 11 -1.2217 -0.0123
-10 -3 12 -5.7194 -0.0046
-10 -3 13 -8.7977 -0.0028
-10 -3 14 -7.8101 -0.0062
-10 -3 15 -4.0257 -0.0010
-10 -2 1 -1.3573 -0.0668
-10 -2 2 -3.9645 -0.0732
-10 -2 3 -5.6859 -0.0406
-10 -2 4 -5.3648 0.0019
-10 -2 5 -3.7988 0.0195
-10 -2 6 -2.4359 0.0103
-10 -2 7 -1.9213 0.0010
-10 -2 8 -1.7906 0.0029
-10 -2 9 -1.1028 0.0016
-10 -2 10 0.3300 -0.0068
-10 -2 11 1.1839 -0.0068
-10 -2 12 -0.0921 0.0036
-10 -2 13 -2.9601 0.0066
-10 -2 14 -4.8544 0.0004
-10 -2 15 -4.0926 0.0040
-10 -1 1 1.1476 -0.1110
-10 -1 2 -1.9015 -0.0849
-10 -1 3 -6.7340 -0.0272
-10 -1 4 -9.5530 0.0156
-10 -1 5 -8.3346 0.0219
-10 -1 6 -4.0832 0.0053
-10 -1 7 0.5047 -0.0063
-10 -1 8 3.1730 -0.0006
-10 -1 9 3.6377 0.0089
-10 -1 10 3.4627 0.0062
-10 -1 11 4.0198 -0.0032
-10 -1 12 4.7278 -0.0062
-10 -1 13 4.0689 -0.0058
-10 -1 14 2.0005 -0.0097
-10 -1 15 0.1583 -0.0114
-10 0 1 5.7074 -0.1307
-10 0 2 6.7008 -0.0906
-10 0 3 1.9191 -0.0149
-10 0 4 -5.2640 0.0277
-10 0 5 -9.7209 0.0211
-10 0 6 -8.6280 -0.0012
-10 0 7 -3.1088 -0.0082
-10 0 8 3.0063 0.0040
-10 0 9 6.1439 0.0203
-10 0 10 5.6916 0.0223
-10 0 11 3.9330 0.0062
-10 0 12 3.1012 -0.0106
-10 0 13 3.1257 -0.0122
-10 0 14 2.6907 -0.0043
-10 1 1 8.1507 -0.1186
-10 1 2 14.9927 -0.0790
-10 1 3 15.2978 0.0038
-10 1 4 8.2813 0.0471
-10 1 5 -1.5744 0.0302
-10 1 6 -8.1616 0.0003
-10 1 7 -8.0779 -0.0053
-10 1 8 -2.6905 0.0062
-10 1 9 3.1802 0.0160
-10 1 10 5.2692 0.0168
-10 1 11 3.2784 0.0091
-10 1 12 0.2225 0.0026
-10 1 13 -1.2535 0.0123
-10 1 14 -1.0465 0.0349
-10 2 1 3.4761 -0.1300
-10 2 2 12.6803 -0.0839
-10 2 3 19.5054 0.0096
-10 2 4 18.8479 0.0598
-10 2 5 10.6492 0.0392
-10 2 6 -0.2109 0.0025
-10 2 7 -7.4655 -0.0022
-10 2 8 -7.7357 0.0120
-10 2 9 -2.7995 0.0135
-10 2 10 2.1795 0.0002
-10 2 11 3.3538 -0.0128
-10 2 12 1.1748 -0.0166
-10 2 13 -1.2750 -0.0065
-10 3 1 -8.9647 -0.1363
-10 3 2 -2.8895 -0.0853
-10 3 3 6.3713 0.0064
-10 3 4 13.0205 0.0547
-10 3 5 12.8099 0.0367
-10 3 6 5.9804 0.0049
-10 3 7 -2.9945 0.0053
-10 3 8 -8.4498 0.0227
-10 3 9 -7.6584 0.0195
-10 3 10 -2.8203 -0.0047
-10 3 11 1.3802 -0.0217
-10 3 12 2.2766 -0.0183
-10 4 1 -17.4386 -0.1452
-10 4 2 -16.7770 -0.0761
-10 4 3 -10.7206 0.0183
-10 4 4 -2.2427 0.0575
-10 4 5 4.1422 0.0356
-10 4 6 5.2709 0.0075
-10 4 7 1.2974 0.0088
-10 4 8 -4.2591 0.0220
-10 4 9 -7.0230 0.0162
-10 4 10 -5.3779 -0.0066
-10 4 11 -1.5706 -0.0168
-10 5 1 -10.4654 -0.1380
-10 5 2 -12.9748 -0.0487
-10 5 3 -12.0590 0.0485
-10 5 4 -7.8304 0.0697
-10 5 5 -2.0802 0.0311
-10 5 6 2.5792 0.0025
-10 5 7 3.9877 0.0084
-10 5 8 1.9948 0.0188
-10 5 9 -1.0925 0.0102
-10 5 10 -2.4621 -0.0091
-10 5 11 -1.4458 -0.0210
-10 6 1 3.0257 -0.1046
-10 6 2 0.6986 -0.0115
-10 6 3 -0.7541 0.0765
-10 6 4 -1.1697 0.0776
-10 6 5 -0.4022 0.0223
-10 6 6 1.4517 -0.0063
-10 6 7 3.4368 0.0070
-10 6 8 4.0865 0.0151
-10 6 9 2.9233 0.0013
-10 6 10 1.1280 -0.0063
-10 6 11 0.2054 0.0029
-10 7 1 5.7595 -0.1042
-10 7 2 4.6215 -0.0024
-10 7 3 4.4458 0.0851
-10 7 4 3.9652 0.0808
-10 7 5 2.4568 0.0189
-10 7 6 0.6295 -0.0129
-10 7 7 -0.3006 0.0019
-10 7 8 -0.1338 0.0088
-10 7 9 0.2416 -0.0102
-10 7 10 0.1454 -0.0136
-10 7 11 -0.1620 0.0177
-10 8 1 -0.6453 -0.0987
-10 8 2 -1.8711 0.0036
-10 8 3 -0.5282 0.0810
-10 8 4 1.8159 0.0710
-10 8 5 2.6435 0.0129
-10 8 6 0.9591 -0.0139
-10 8 7 -1.8773 0.0015
-10 8 8 -3.7329 0.0073
-10 8 9 -3.7288 -0.0139
-10 8 10 -2.5709 -0.0240
-10 8 11 -1.3539 -0.0039
-10 9 1 -2.6224 -0.0574
-10 9 2 -5.2314 0.0350
-10 9 3 -5.1220 0.0874
-10 9 4 -1.9103 0.0575
-10 9 5 2.0082 -0.0023
-10 9 6 3.6569 -0.0195
-10 9 7 2.2035 0.0016
-10 9 8 -0.5914 0.0070
-10 9 9 -2.3939 -0.0092
-10 9 10 -2.3609 -0.0046
-10 10 1 0.9633 -0.0396
-10 10 2 -2.3623 0.0504
-10 10 3 -4.8787 0.0922
-10 10 4 -4.0359 0.0524
-10 10 5 -0.0711 -0.0136
-10 10 6 4.0853 -0.0296
-10 10 7 5.5664 0.0017
-10 10 8 4.0429 0.0179
-10 10 9 1.4449 0.0042
-10 11 1 2.8647 -0.0321
-10 11 2 0.7953 0.0432
-10 11 3 -2.6383 0.0733
-10 11 4 -4.6691 0.0421
-10 11 5 -3.5181 -0.0095
-10 11 6 -0.1747 -0.0240
-10 11 7 2.6676 0.0042
-10 11 8 3.2752 0.0240
-10 11 9 2.0941 0.0066
-10 12 1 2.6284 -0.0083
-10 12 2 2.3729 0.0533
-10 12 3 0.0882 0.0617
-10 12 4 -2.7162 0.0274
-10 12 5 -3.9231 -0.0083
-10 12 6 -2.8927 -0.0158
-10 13 1 2.4118 0.0067
-10 13 2 2.9197 0.0706
-10 13 3 2.1229 0.0760
-10 13 4 0.3499 0.0338
-10 13 5 -1.1052 -0.0051
-10 13 6 -1.3232 -0.0100
-10 14 1 1.2931 0.0232
-10 14 2 1.8130 0.0749
-10 14 3 1.8326 0.0815
-10 14 4 1.1895 0.0494
-10 15 1 -0.2091 0.0420
-10 15 2 0.0963 0.0803
-9 -11 4 -0.9429 -0.0236
-9 -11 5 -1.7161 -0.0301
-9 -11 6 -1.7207 -0.0341
-9 -11 8 0.2292 -0.0014
-9 -11 9 0.8138 -0.0221
-9 -10 1 0.5071 -0.0633
-9 -10 2 1.7824 -0.0849
-9 -10 3 2.1830 -0.0540
-9 -10 4 0.8699 -0.0185
-9 -10 5 -1.5401 -0.0157
-9 -10 6 -3.2734 -0.0219
-9 -10 7 -2.9816 -0.0049
-9 -10 8 -0.9285 0.0161
-9 -10 9 1.2642 0.0064
-9 -10 10 1.9723 -0.0212
-9 -10 11 0.9902 -0.0272
-9 -9 1 -0.8558 -0.0591
-9 -9 2 1.8783 -0.0740
-9 -9 3 4.7354 -0.0478
-9 -9 4 5.3942 -0.0174
-9 -9 5 2.9444 -0.0088
-9 -9 6 -0.9257 -0.0099
-9 -9 7 -3.3293 -0.0016
-9 -9 8 -2.6569 0.0088
-9 -9 9 0.2633 0.0029
-9 -9 10 2.9328 -0.0138
-9 -9 11 3.2046 -0.0180
-9 -9 12 1.2203 -0.0040
-9 -9 13 -0.7819 0.0075
-9 -8 1 -3.2457 -0.0800
-9 -8 2 -1.5396 -0.0708
-9 -8 3 2.3756 -0.0340
-9 -8 4 5.9288 -0.0136
-9 -8 5 6.2187 -0.0152
-9 -8 6 2.7387 -0.0120
-9 -8 7 -2.0391 0.0026
-9 -8 8 -4.7641 0.0092
-9 -8 9 -3.7144 -0.0019
-9 -8 10 0.0261 -0.0178
-9 -8 11 3.2263 -0.0236
-9 -8 12 3.1641 -0.0197
-9 -8 13 0.3905 -0.0160
-9 -8 14 -1.9387 -0.0184
-9 -7 1 -5.1391 -0.0965
-9 -7 2 -6.6612 -0.0760
-9 -7 3 -5.0726 -0.0217
-9 -7 4 -1.0712 0.0057
-9 -7 5 2.4539 -0.0038
-9 -7 6 2.6734 -0.0097
-9 -7 7 -0.7166 0.0029
-9 -7 8 -5.2655 0.0099
-9 -7 9 -7.5366 -0.0004
-9 -7 10 -5.4993 -0.0109
-9 -7 11 -0.4683 -0.0103
-9 -7 12 3.4122 -0.0067
-9 -7 13 3.0727 -0.0071
-9 -7 14 -0.1131 -0.0069
-9 -6 1 -3.0722 -0.0917
-9 -6 2 -5.8790 -0.0702
-9 -6 3 -7.3154 -0.0120
-9 -6 4 -6.0940 0.0241
-9 -6 5 -2.7058 0.0168
-9 -6 6 0.4741 -0.0001
-9 -6 7 1.0372 -0.0028
-9 -6 8 -1.4847 -0.0042
-9 -6 9 -5.0464 -0.0120
-9 -6 10 -6.1914 -0.0117
-9 -6 11 -2.8438 0.0011
-9 -6 12 3.0248 0.0084
-9 -6 13 6.6138 0.0002
-9 -6 14 5.3408 -0.0111
-9 -6 15 1.5800 -0.0119
-9 -5 1 2.3968 -0.0839
-9 -5 2 2.0205 -0.0525
-9 -5 3 0.8729 0.0006
-9 -5 4 -0.2945 0.0302
-9 -5 5 -0.2160 0.0235
-9 -5 6 1.3787 0.0087
-9 -5 7 3.2266 0.0048
-9 -5 8 3.5438 0.0008
-9 -5 9 1.6074 -0.0098
-9 -5 10 -1.1057 -0.0129
-9 -5 11 -1.5561 -0.0030
-9 -5 12 1.8307 0.0052
-9 -5 13 6.6802 0.0002
-9 -5 14 8.6886 -0.0117
-9 -5 15 6.4034 -0.0202
-9 -5 16 2.5213 -0.0210
-9 -4 1 3.3535 -0.1086
-9 -4 2 5.5796 -0.0623
-9 -4 3 7.9514 0.0029
-9 -4 4 8.6547 0.0362
-9 -4 5 7.3576 0.0287
-9 -4 6 5.2691 0.0131
-9 -4 7 3.7078 0.0116
-9 -4 8 2.9318 0.0135
-9 -4 9 2.0469 0.0069
-9 -4 10 0.1190 -0.0007
-9 -4 11 -2.1942 -0.0017
-9 -4 12 -2.6723 0.0007
-9 -4 13 -0.1458 0.0045
-9 -4 14 3.4635 0.0089
-9 -4 15 4.9894 0.0043
-9 -4 16 3.5818 -0.0148
-9 -3 1 -2.8376 -0.0960
-9 -3 2 -2.4587 -0.0483
-9 -3 3 1.6935 0.0142
-9 -3 4 6.8323 0.0429
-9 -3 5 9.3335 0.0305
-9 -3 6 7.6960 0.0101
-9 -3 7 3.2336 0.0077
-9 -3 8 -1.3471 0.0150
-9 -3 9 -4.0905 0.0143
-9 -3 10 -5.1824 0.0052
-9 -3 11 -6.1492 -0.0048
-9 -3 12 -7.4505 -0.0121
-9 -3 13 -7.6425 -0.0094
-9 -3 14 -5.5318 0.0088
-9 -3 15 -2.2081 0.0258
-9 -3 16 0.0920 0.0161
-9 -2 1 -7.1529 -0.0560
-9 -2 2 -12.8865 -0.0018
-9 -2 3 -12.8214 0.0440
-9 -2 4 -6.5426 0.0514
-9 -2 5 1.7083 0.0295
-9 -2 6 6.6583 0.0093
-9 -2 7 5.8148 0.0086
-9 -2 8 0.7168 0.0166
-9 -2 9 -4.6451 0.0139
-9 -2 10 -7.1069 -0.0001
-9 -2 11 -6.7432 -0.0107
-9 -2 12 -5.8835 -0.0114
-9 -2 13 -5.8891 -0.0045
-9 -2 14 -5.8461 0.0106
-9 -2 15 -4.5124 0.0292
-9 -1 1 -2.2674 -0.0828
-9 -1 2 -12.3791 0.0036
-9 -1 3 -19.8484 0.0655
-9 -1 4 -19.0344 0.0674
-9 -1 5 -10.1345 0.0359
-9 -1 6 1.2780 0.0108
-9 -1 7 8.6632 0.0066
-9 -1 8 8.9204 0.0126
-9 -1 9 4.0457 0.0117
-9 -1 10 -0.9094 0.0002
-9 -1 11 -2.2253 -0.0077
-9 -1 12 -0.3255 -0.0010
-9 -1 13 1.7611 0.0105
-9 -1 14 2.0610 0.0107
-9 -1 15 1.0785 0.0009
-9 0 1 8.2088 -0.0942
-9 0 2 0.8355 0.0114
-9 0 3 -10.7097 0.0841
-9 0 4 -18.6607 0.0790
-9 0 5 -17.4699 0.0370
-9 0 6 -7.9099 0.0106
-9 0 7 3.9763 0.0068
-9 0 8 11.3649 0.0083
-9 0 9 11.2524 0.0059
-9 0 10 6.1563 0.0004
-9 0 11 1.4638 -0.0029
-9 0 12 0.6071 0.0021
-9 0 13 2.7058 0.0109
-9 0 14 4.5948 0.0068
-9 0 15 4.3250 -0.0156
-9 1 1 16.0824 -0.0627
-9 1 2 16.5256 0.0416
-9 1 3 8.3729 0.1033
-9 1 4 -3.8584 0.0820
-9 1 5 -12.5730 0.0307
-9 1 6 -12.7603 0.0109
-9 1 7 -5.2606 0.0182
-9 1 8 4.2308 0.0154
-9 1 9 9.3745 -0.0019
-9 1 10 7.7466 -0.0091
-9 1 11 2.1957 0.0025
-9 1 12 -2.2397 0.0183
-9 1 13 -2.8114 0.0252
-9 1 14 -0.6734 0.0206
-9 2 1 15.2211 -0.0667
-9 2 2 21.4242 0.0414
-9 2 3 20.8452 0.1008
-9 2 4 12.8109 0.0755
-9 2 5 1.5442 0.0212
-9 2 6 -6.7903 0.0051
-9 2 7 -8.2427 0.0245
-9 2 8 -3.5776 0.0291
-9 2 9 2.4930 0.0030
-9 2 10 5.0287 -0.0169
-9 2 11 2.6800 -0.0036
-9 2 12 -1.7725 0.0193
-9 2 13 -4.4607 0.0179
-9 3 1 4.0507 -0.0582
-9 3 2 10.2035 0.0457
-9 3 3 14.4708 0.0913
-9 3 4 14.1344 0.0596
-9 3 5 8.9816 0.0091
-9 3 6 1.5959 -0.0032
-9 3 7 -4.1157 0.0201
-9 3 8 -5.4039 0.0338
-9 3 9 -2.6573 0.0130
-9 3 10 0.9761 -0.0153
-9 3 11 2.3432 -0.0125
-9 3 12 0.8769 0.0117
-9 4 1 -9.3507 -0.0342
-9 4 2 -6.2198 0.0729
-9 4 3 -2.6348 0.1025
-9 4 4 0.4378 0.0560
-9 4 5 2.0156 0.0050
-9 4 6 1.4712 -0.0058
-9 4 7 -0.7343 0.0099
-9 4 8 -2.8627 0.0214
-9 4 9 -3.1617 0.0142
-9 4 10 -1.5062 -0.0025
-9 4 11 0.5245 -0.0043
-9 5 1 -11.0289 -0.0309
-9 5 2 -9.2722 0.0895
-9 5 3 -8.5442 0.1196
-9 5 4 -8.0723 0.0632
-9 5 5 -6.5314 0.0060
-9 5 6 -3.7740 -0.0051
-9 5 7 -1.1081 0.0068
-9 5 8 0.2275 0.0150
-9 5 9 0.3485 0.0200
-9 5 10 0.2652 0.0207
-9 5 11 0.5609 0.0107
-9 6 1 -0.8115 -0.0068
-9 6 2 2.2153 0.0977
-9 6 3 2.4413 0.1169
-9 6 4 -0.4353 0.0577
-9 6 5 -3.8646 0.0030
-9 6 6 -4.8756 -0.0018
-9 6 7 -2.7671 0.0137
-9 6 8 0.6336 0.0169
-9 6 9 2.9971 0.0172
-9 6 10 3.4086 0.0266
-9 6 11 2.5210 0.0273
-9 6 12 1.4000 0.0031
-9 7 1 4.1900 0.0173
-9 7 2 8.5070 0.0953
-9 7 3 11.4299 0.0958
-9 7 4 9.9466 0.0387
-9 7 5 4.4681 -0.0059
-9 7 6 -1.4835 -0.0052
-9 7 7 -4.2854 0.0125
-9 7 8 -3.0894 0.0137
-9 7 9 0.0194 0.0015
-9 7 10 2.2832 -0.0030
-9 7 11 2.5257 0.0053
-9 7 12 1.4874 0.0139
-9 8 1 -2.8858 0.0290
-9 8 2 0.3245 0.0912
-9 8 3 5.7468 0.0741
-9 8 4 9.2030 0.0147
-9 8 5 7.7030 -0.0202
-9 8 6 1.9882 -0.0140
-9 8 7 -4.0371 0.0050
-9 8 8 -6.6352 0.0143
-9 8 9 -5.1419 0.0087
-9 8 10 -1.8681 -0.0133
-9 8 11 0.4400 -0.0392
-9 9 1 -8.2736 0.0592
-9 9 2 -8.3156 0.1088
-9 9 3 -4.1838 0.0724
-9 9 4 1.8573 -0.0012
-9 9 5 5.7242 -0.0350
-9 9 6 4.8111 -0.0202
-9 9 7 0.2998 0.0005
-9 9 8 -4.0296 0.0115
-9 9 9 -5.2410 0.0257
-9 9 10 -3.4394 0.0314
-9 9 11 -0.9254 0.0061
-9 10 1 -4.0367 0.0710
-9 10 2 -6.9007 0.1188
-9 10 3 -6.7884 0.0814
-9 10 4 -2.9614 -0.0003
-9 10 5 2.3516 -0.0438
-9 10 6 5.5470 -0.0257
-9 10 7 4.8640 0.0041
-9 10 8 1.7279 0.0112
-9 10 9 -1.0134 0.0186
-9 10 10 -1.7171 0.0441
-9 11 1 1.3134 0.0606
-9 11 2 -1.6292 0.1000
-9 11 3 -3.9935 0.0693
-9 11 4 -3.8894 -0.0014
-9 11 5 -1.1678 -0.0446
-9 11 6 2.1182 -0.0277
-9 11 7 3.6664 0.0123
-9 11 8 2.9623 0.0224
-9 11 9 1.2246 0.0026
-9 12 1 1.9953 0.0694
-9 12 2 0.7684 0.0898
-9 12 3 -0.9906 0.0493
-9 12 4 -2.2694 -0.0159
-9 12 5 -2.1823 -0.0506
-9 12 6 -1.0253 -0.0319
-9 12 7 0.1342 0.0105
-9 12 8 0.6352 0.0290
-9 13 1 1.1233 0.0796
-9 13 2 0.8132 0.0947
-9 13 3 0.4973 0.0525
-9 13 4 0.0995 -0.0145
-9 13 5 -0.1515 -0.0508
-9 13 6 -0.1837 -0.0316
-9 13 7 -0.1759 0.0132
-9 14 1 0.7622 0.0856
-9 14 2 0.1985 0.0898
-9 14 3 0.2833 0.0576
-9 14 4 0.6281 0.0082
-9 14 5 0.8596 -0.0255
-9 15 1 0.3142 0.1073
-9 15 2 -0.4577 0.0852
-9 15 3 -0.5792 0.0331
-9 16 1 0.0051 0.1082
-8 -12 3 -1.3649 0.0135
-8 -12 5 -0.6872 -0.0194
-8 -12 6 0.7739 -0.0059
-8 -12 7 1.8880 0.0101
-8 -12 8 1.8953 -0.0073
-8 -11 1 2.0063 -0.1159
-8 -11 2 1.2123 -0.0571
-8 -11 3 -1.0169 0.0026
-8 -11 4 -3.2709 0.0079
-8 -11 5 -3.7322 -0.0138
-8 -11 6 -1.8890 -0.0106
-8 -11 7 0.9267 0.0101
-8 -11 8 2.6662 0.0050
-8 -11 9 2.2271 -0.0263
-8 -11 10 0.3375 -0.0414
-8 -11 11 -1.0966 -0.0241
-8 -10 1 3.0499 -0.0751
-8 -10 2 4.1270 -0.0374
-8 -10 3 2.4911 0.0047
-8 -10 4 -1.3176 0.0136
-8 -10 5 -4.6480 0.0018
-8 -10 6 -5.0055 0.0012
-8 -10 7 -2.2714 0.0143
-8 -10 8 1.3398 0.0158
-8 -10 9 3.1253 -0.0042
-8 -10 10 1.9137 -0.0216
-8 -10 11 -0.9369 -0.0139
-8 -10 12 -2.6353 0.0066
-8 -10 13 -1.8019 0.0129
-8 -9 1 1.0423 -0.0497
-8 -9 2 4.6401 -0.0076
-8 -9 3 6.3067 0.0204
-8 -9 4 4.4606 0.0184
-8 -9 5 0.2852 0.0109
-8 -9 6 -3.0510 0.0116
-8 -9 7 -3.1693 0.0119
-8 -9 8 -0.2882 0.0055
-8 -9 9 3.1620 -0.0026
-8 -9 10 4.2293 -0.0052
-8 -9 11 1.7167 0.0015
-8 -9 12 -2.3066 0.0129
-8 -9 13 -4.1656 0.0159
-8 -8 1 -2.0826 -0.0600
-8 -8 2 0.9987 0.0044
-8 -8 3 4.6189 0.0395
-8 -8 4 6.3850 0.0262
-8 -8 5 4.9722 0.0085
-8 -8 6 1.5549 0.0109
-8 -8 7 -1.1749 0.0137
-8 -8 8 -1.1881 0.0054
-8 -8 9 1.4823 -0.0000
-8 -8 10 4.5152 0.0029
-8 -8 11 4.6483 0.0032
-8 -8 12 0.8037 -0.0040
-8 -8 13 -4.0267 -0.0134
-8 -8 14 -5.6383 -0.0190
-8 -8 15 -3.4183 -0.0150
-8 -7 1 -3.9472 -0.0716
-8 -7 2 -4.4362 -0.0007
-8 -7 3 -3.3288 0.0490
-8 -7 4 -1.1379 0.0423
-8 -7 5 0.4925 0.0178
-8 -7 6 0.3053 0.0141
-8 -7 7 -1.3249 0.0191
-8 -7 8 -2.6841 0.0137
-8 -7 9 -1.9925 0.0078
-8 -7 10 0.9843 0.0118
-8 -7 11 3.9159 0.0143
-8 -7 12 3.5040 0.0060
-8 -7 13 -0.6963 -0.0041
-8 -7 14 -5.0397 -0.0062
-8 -7 15 -5.7704 -0.0006
-8 -7 16 -3.2405 0.0091
-8 -6 1 -2.2640 -0.0626
-8 -6 2 -4.1122 0.0022
-8 -6 3 -6.6233 0.0514
-8 -6 4 -8.2189 0.0531
-8 -6 5 -7.9266 0.0314
-8 -6 6 -6.3116 0.0210
-8 -6 7 -4.6980 0.0200
-8 -6 8 -3.8219 0.0121
-8 -6 9 -3.1140 0.0020
-8 -6 10 -1.2124 0.0031
-8 -6 11 2.1953 0.0110
-8 -6 12 5.0307 0.0130
-8 -6 13 4.5779 0.0071
-8 -6 14 0.9632 -0.0005
-8 -6 15 -2.5188 -0.0050
-8 -5 1 2.6880 -0.0237
-8 -5 2 4.8262 0.0398
-8 -5 3 3.5312 0.0694
-8 -5 4 -0.9058 0.0554
-8 -5 5 -5.5909 0.0304
-8 -5 6 -7.6130 0.0240
-8 -5 7 -6.2174 0.0300
-8 -5 8 -2.8797 0.0261
-8 -5 9 0.2720 0.0083
-8 -5 10 2.3550 -0.0081
-8 -5 11 4.1845 -0.0109
-8 -5 12 6.4960 -0.0028
-8 -5 13 8.1754 0.0034
-8 -5 14 7.3754 -0.0041
-8 -5 15 4.2101 -0.0228
-8 -5 16 0.9802 -0.0346
-8 -4 1 3.5301 -0.0142
-8 -4 2 11.0170 0.0596
-8 -4 3 16.4678 0.0876
-8 -4 4 15.7074 0.0637
-8 -4 5 9.0418 0.0299
-8 -4 6 0.8669 0.0203
-8 -4 7 -3.9674 0.0299
-8 -4 8 -3.5439 0.0339
-8 -4 9 0.2911 0.0207
-8 -4 10 3.9456 0.0001
-8 -4 11 5.3485 -0.0104
-8 -4 12 5.3236 -0.0014
-8 -4 13 5.5811 0.0168
-8 -4 14 6.1312 0.0190
-8 -4 15 5.6230 -0.0079
-8 -4 16 3.6400 -0.0435
-8 -3 1 -4.9300 -0.0089
-8 -3 2 2.1554 0.0710
-8 -3 3 13.1165 0.0978
-8 -3 4 20.7010 0.0689
-8 -3 5 19.5726 0.0286
-8 -3 6 10.4838 0.0122
-8 -3 7 -0.7425 0.0171
-8 -3 8 -7.7521 0.0225
-8 -3 9 -7.9910 0.0173
-8 -3 10 -3.9541 0.0061
-8 -3 11 -0.4192 -0.0027
-8 -3 12 -0.0025 -0.0029
-8 -3 13 -1.4630 0.0063
-8 -3 14 -2.2077 0.0152
-8 -3 15 -1.4275 0.0087
-8 -3 16 -0.2537 -0.0130
-8 -2 1 -14.7304 0.0329
-8 -2 2 -15.6620 0.1077
-8 -2 3 -7.3095 0.1103
-8 -2 4 5.4263 0.0624
-8 -2 5 14.0449 0.0208
-8 -2 6 13.0891 0.0127
-8 -2 7 3.8327 0.0219
-8 -2 8 -7.2819 0.0235
-8 -2 9 -13.5241 0.0130
-8 -2 10 -12.5436 0.0027
-8 -2 11 -7.4795 0.0006
-8 -2 12 -3.5400 0.0009
-8 -2 13 -3.2615 -0.0021
-8 -2 14 -5.0748 -0.0024
-8 -2 15 -5.9566 0.0057
-8 -2 16 -4.6417 0.0166
-8 -1 1 -13.8339 0.0306
-8 -1 2 -23.4258 0.1132
-8 -1 3 -24.1753 0.1140
-8 -1 4 -14.6653 0.0615
-8 -1 5 -0.7096 0.0223
-8 -1 6 9.1389 0.0188
-8 -1 7 9.7748 0.0254
-8 -1 8 2.5983 0.0191
-8 -1 9 -6.1156 0.0050
-8 -1 10 -10.0199 0.0000
-8 -1 11 -7.2474 0.0091
-8 -1 12 -1.2082 0.0192
-8 -1 13 2.9369 0.0146
-8 -1 14 2.7599 -0.0032
-8 -1 15 -0.0491 -0.0149
-8 -1 16 -2.1483 -0.0089
-8 0 1 -2.2806 0.0240
-8 0 2 -12.9471 0.1096
-8 0 3 -20.9757 0.1127
-8 0 4 -20.4980 0.0596
-8 0 5 -11.1663 0.0215
-8 0 6 1.5197 0.0199
-8 0 7 10.3136 0.0212
-8 0 8 11.1904 0.0045
-8 0 9 5.6997 -0.0113
-8 0 10 -0.6467 -0.0073
-8 0 11 -2.6762 0.0069
-8 0 12 0.6474 0.0128
-8 0 13 5.8695 0.0059
-8 0 14 8.3817 -0.0078
-8 0 15 6.5123 -0.0209
-8 1 1 9.2192 0.0670
-8 1 2 4.2756 0.1339
-8 1 3 -3.6168 0.1124
-8 1 4 -9.7219 0.0427
-8 1 5 -10.0615 0.0026
-8 1 6 -4.4209 0.0132
-8 1 7 3.4988 0.0277
-8 1 8 8.7388 0.0102
-8 1 9 8.5273 -0.0145
-8 1 10 4.0308 -0.0108
-8 1 11 -0.7649 0.0086
-8 1 12 -2.1822 0.0101
-8 1 13 0.2870 -0.0038
-8 1 14 3.7441 -0.0054
-8 2 1 13.3140 0.0856
-8 2 2 12.6836 0.1410
-8 2 3 9.5043 0.1032
-8 2 4 4.6197 0.0249
-8 2 5 0.0767 -0.0178
-8 2 6 -1.9959 -0.0020
-8 2 7 -0.9367 0.0291
-8 2 8 1.7543 0.0275
-8 2 9 3.4418 0.0019
-8 2 10 2.3722 -0.0051
-8 2 11 -0.9428 0.0110
-8 2 12 -4.0451 0.0122
-8 2 13 -4.5396 -0.0109
-8 3 1 10.0760 0.1047
-8 3 2 8.0123 0.1479
-8 3 3 6.9245 0.0947
-8 3 4 6.8386 0.0144
-8 3 5 6.3826 -0.0231
-8 3 6 4.5975 -0.0083
-8 3 7 2.0813 0.0227
-8 3 8 0.1961 0.0312
-8 3 9 -0.4459 0.0115
-8 3 10 -0.4925 -0.0080
-8 3 11 -1.0467 -0.0068
-8 4 1 2.8137 0.1310
-8 4 2 -2.2045 0.1646
-8 4 3 -6.0953 0.0948
-8 4 4 -5.5469 0.0077
-8 4 5 -1.2234 -0.0220
-8 4 6 3.2166 -0.0030
-8 4 7 4.6887 0.0175
-8 4 8 3.0050 0.0168
-8 4 9 0.2272 0.0012
-8 4 10 -1.5187 -0.0135
-8 4 11 -1.6608 -0.0145
-8 4 12 -1.1055 -0.0017
-8 5 1 -0.9363 0.1078
-8 5 2 -4.7826 0.1486
-8 5 3 -11.6490 0.0864
-8 5 4 -15.7014 -0.0001
-8 5 5 -13.3646 -0.0290
-8 5 6 -6.1513 -0.0041
-8 5 7 1.1390 0.0169
-8 5 8 4.5673 0.0087
-8 5 9 3.6319 -0.0059
-8 5 10 0.7509 -0.0073
-8 5 11 -1.2211 -0.0028
-8 5 12 -1.2518 -0.0012
-8 6 1 4.3403 0.1025
-8 6 2 5.5847 0.1249
-8 6 3 0.1172 0.0628
-8 6 4 -8.0544 -0.0159
-8 6 5 -12.8484 -0.0393
-8 6 6 -10.9022 -0.0045
-8 6 7 -3.9311 0.0292
-8 6 8 3.1544 0.0195
-8 6 9 6.2479 -0.0094
-8 6 10 4.7824 -0.0116
-8 6 11 1.3952 0.0095
-8 6 12 -0.8446 0.0127
-8 7 1 9.1441 0.1387
-8 7 2 14.7429 0.1249
-8 7 3 14.4699 0.0424
-8 7 4 7.9373 -0.0317
-8 7 5 -0.9111 -0.0442
-8 7 6 -6.5118 -0.0028
-8 7 7 -5.9146 0.0397
-8 7 8 -0.8339 0.0325
-8 7 9 4.1653 -0.0164
-8 7 10 5.5251 -0.0428
-8 7 11 3.2728 -0.0096
-8 7 12 0.2437 0.0370
-8 8 1 2.0788 0.1472
-8 8 2 8.0212 0.1269
-8 8 3 12.5382 0.0341
-8 8 4 12.2937 -0.0390
-8 8 5 6.7940 -0.0445
-8 8 6 -0.6571 -0.0060
-8 8 7 -5.3628 0.0318
-8 8 8 -5.0286 0.0347
-8 8 9 -1.3328 -0.0068
-8 8 10 1.9850 -0.0561
-8 8 11 2.5264 -0.0559
-8 8 12 0.9660 -0.0041
-8 9 1 -7.6844 0.1342
-8 9 2 -4.7603 0.1172
-8 9 3 0.2327 0.0232
-8 9 4 4.5384 -0.0497
-8 9 5 5.2441 -0.0459
-8 9 6 1.9776 -0.0052
-8 9 7 -2.5240 0.0170
-8 9 8 -4.8583 0.0150
-8 9 9 -3.8279 0.0037
-8 9 10 -1.0485 -0.0125
-8 9 11 0.9138 -0.0241
-8 10 1 -6.5586 0.1262
-8 10 2 -6.8660 0.1019
-8 10 3 -5.2066 0.0069
-8 10 4 -1.8370 -0.0662
-8 10 5 1.3233 -0.0535
-8 10 6 2.3369 0.0023
-8 10 7 1.1032 0.0211
-8 10 8 -0.7732 -0.0034
-8 10 9 -1.6165 -0.0134
-8 10 10 -1.0173 0.0178
-8 11 1 -0.1044 0.1252
-8 11 2 -0.9662 0.0899
-8 11 3 -1.8542 -0.0039
-8 11 4 -1.8770 -0.0735
-8 11 5 -0.8476 -0.0576
-8 11 6 0.4555 0.0104
-8 11 7 1.1733 0.0421
-8 11 8 1.0374 0.0072
-8 11 9 0.3847 -0.0334
-8 12 1 1.1069 0.1281
-8 12 2 1.9534 0.0829
-8 12 3 1.8938 -0.0124
-8 12 4 0.7819 -0.0781
-8 12 5 -0.5846 -0.0600
-8 12 6 -1.3355 0.0094
-8 12 7 -1.1400 0.0479
-8 12 8 -0.3982 0.0195
-8 13 1 -1.3960 0.1075
-8 13 2 0.3485 0.0663
-8 13 3 2.1885 -0.0185
-8 13 4 2.6653 -0.0788
-8 13 5 1.6000 -0.0608
-8 13 6 -0.0170 0.0080
-8 13 7 -0.9622 0.0484
-8 14 1 -2.1884 0.0733
-8 14 2 -1.5215 0.0372
-8 14 3 0.4188 -0.0180
-8 14 4 2.0329 -0.0566
-8 14 5 2.2933 -0.0409
-8 14 6 1.3992 0.0170
-8 15 1 -1.0948 0.0708
-8 15 2 -1.7222 0.0197
-8 15 3 -0.9997 -0.0266
-8 15 4 0.1443 -0.0435
-8 16 1 -0.1771 0.0773
-8 16 2 -0.9483 0.0220
-7 -13 4 0.2987 -0.0153
-7 -13 6 1.6959 0.0312
-7 -13 7 0.7507 0.0201
-7 -13 8 -0.6846 -0.0151
-7 -13 9 -1.4600 -0.0232
-7 -12 1 -0.5390 -0.0249
-7 -12 2 -2.4544 0.0428
-7 -12 3 -3.4532 0.0414
-7 -12 4 -2.3820 0.0055
-7 -12 5 0.2768 0.0015
-7 -12 6 2.6199 0.0283
-7 -12 7 2.9321 0.0321
-7 -12 8 1.1459 -0.0000
-7 -12 9 -1.1130 -0.0225
-7 -11 1 2.4783 -0.0439
-7 -11 2 -0.1976 0.0209
-7 -11 3 -3.4384 0.0417
-7 -11 4 -4.7554 0.0249
-7 -11 5 -2.9652 0.0130
-7 -11 6 0.5882 0.0229
-7 -11 7 3.2148 0.0299
-7 -11 8 3.0980 0.0123
-7 -11 9 0.6103 -0.0124
-7 -11 10 -1.9476 -0.0146
-7 -11 11 -2.1587 -0.0006
-7 -11 12 0.1347 -0.0017
-7 -11 13 2.4763 -0.0223
-7 -11 14 2.5865 -0.0346
-7 -10 1 4.4666 0.0042
-7 -10 2 3.6493 0.0422
-7 -10 3 0.5029 0.0451
-7 -10 4 -2.9927 0.0333
-7 -10 5 -4.3065 0.0272
-7 -10 6 -2.6740 0.0268
-7 -10 7 0.3677 0.0259
-7 -10 8 2.3889 0.0181
-7 -10 9 1.7598 0.0026
-7 -10 10 -1.1275 -0.0090
-7 -10 11 -3.6435 -0.0076
-7 -10 12 -3.0098 -0.0023
-7 -10 13 0.4670 -0.0030
-7 -10 14 3.3431 -0.0002
-7 -9 1 2.0332 0.0448
-7 -9 2 3.9289 0.0790
-7 -9 3 4.1267 0.0610
-7 -9 4 2.3608 0.0349
-7 -9 5 0.0056 0.0290
-7 -9 6 -1.1760 0.0260
-7 -9 7 -0.5455 0.0144
-7 -9 8 1.0996 0.0063
-7 -9 9 2.0089 0.0056
-7 -9 10 0.5263 0.0042
-7 -9 11 -3.0087 0.0033
-7 -9 12 -5.5287 0.0081
-7 -9 13 -4.1503 0.0153
-7 -9 14 0.0512 0.0224
-7 -9 15 3.0231 0.0308
-7 -8 1 -0.9826 0.0392
-7 -8 2 0.3187 0.0934
-7 -8 3 2.4831 0.0809
-7 -8 4 4.3842 0.0419
-7 -8 5 4.9998 0.0250
-7 -8 6 4.3304 0.0230
-7 -8 7 3.2121 0.0122
-7 -8 8 2.5856 0.0009
-7 -8 9 2.6465 0.0033
-7 -8 10 2.2168 0.0096
-7 -8 11 -0.2748 0.0070
-7 -8 12 -4.2712 -0.0005
-7 -8 13 -6.5923 -0.0058
-7 -8 14 -4.9405 -0.0069
-7 -8 15 -1.0191 -0.0018
-7 -8 16 1.5090 0.0073
-7 -7 1 -1.1430 0.0244
-7 -7 2 -4.0062 0.0821
-7 -7 3 -5.2893 0.0837
-7 -7 4 -3.6329 0.0509
-7 -7 5 0.0478 0.0307
-7 -7 6 3.4902 0.0311
-7 -7 7 4.9361 0.0277
-7 -7 8 4.2601 0.0134
-7 -7 9 2.7437 0.0048
-7 -7 10 1.5575 0.0082
-7 -7 11 0.3216 0.0133
-7 -7 12 -2.1036 0.0117
-7 -7 13 -5.2168 0.0044
-7 -7 14 -6.6268 -0.0046
-7 -7 15 -4.9802 -0.0096
-7 -7 16 -1.8736 -0.0061
-7 -6 1 1.5299 0.0332
-7 -6 2 -3.3163 0.0752
-7 -6 3 -10.1585 0.0724
-7 -6 4 -14.4505 0.0475
-7 -6 5 -13.2237 0.0327
-7 -6 6 -7.4426 0.0354
-7 -6 7 -0.8855 0.0367
-7 -6 8 2.8685 0.0230
-7 -6 9 2.8402 0.0046
-7 -6 10 0.8445 0.0002
-7 -6 11 -0.7096 0.0115
-7 -6 12 -1.2749 0.0227
-7 -6 13 -1.9658 0.0195
-7 -6 14 -3.2040 0.0037
-7 -6 15 -3.8587 -0.0108
-7 -6 16 -3.0226 -0.0127
-7 -6 17 -1.3877 -0.0026
-7 -5 1 6.5144 0.0889
-7 -5 2 6.5697 0.1159
-7 -5 3 -0.3880 0.0831
-7 -5 4 -10.5589 0.0391
-7 -5 5 -17.1442 0.0217
-7 -5 6 -15.8732 0.0300
-7 -5 7 -8.0356 0.0407
-7 -5 8 1.0569 0.0349
-7 -5 9 6.2225 0.0134
-7 -5 10 6.0135 -0.0053
-7 -5 11 3.1319 -0.0063
-7 -5 12 1.2356 0.0035
-7 -5 13 1.3886 0.0046
-7 -5 14 2.0015 -0.0091
-7 -5 15 1.6249 -0.0237
-7 -5 16 0.5776 -0.0243
-7 -5 17 -0.1106 -0.0123
-7 -4 1 9.1291 0.1162
-7 -4 2 17.8863 0.1431
-7 -4 3 18.9634 0.0989
-7 -4 4 10.5992 0.0428
-7 -4 5 -1.7972 0.0201
-7 -4 6 -9.9150 0.0252
-7 -4 7 -8.9689 0.0323
-7 -4 8 -0.7619 0.0285
-7 -4 9 8.3156 0.0153
-7 -4 10 12.3363 0.0013
-7 -4 11 10.1505 -0.0037
-7 -4 12 5.4553 0.0019
-7 -4 13 2.6476 0.0075
-7 -4 14 2.8548 0.0025
-7 -4 15 4.0379 -0.0108
-7 -4 16 4.0340 -0.0214
-7 -4 17 2.6262 -0.0239
-7 -3 1 2.4858 0.1102
-7 -3 2 14.9279 0.1396
-7 -3 3 25.2289 0.0982
-7 -3 4 26.0372 0.0457
-7 -3 5 16.3840 0.0245
-7 -3 6 2.6055 0.0226
-7 -3 7 -6.6559 0.0150
-7 -3 8 -6.7368 0.0027
-7 -3 9 0.2478 0.0001
-7 -3 10 7.6536 0.0066
-7 -3 11 9.6908 0.0100
-7 -3 12 5.7139 0.0053
-7 -3 13 -0.1202 -0.0002
-7 -3 14 -3.1669 0.0006
-7 -3 15 -2.2191 0.0045
-7 -3 16 0.3887 0.0041
-7 -3 17 1.7914 -0.0017
-7 -2 1 -10.4817 0.1545
-7 -2 2 -3.8943 0.1649
-7 -2 3 7.5028 0.0950
-7 -2 4 16.2514 0.0286
-7 -2 5 16.0993 0.0145
-7 -2 6 6.9386 0.0265
-7 -2 7 -5.2047 0.0227
-7 -2 8 -12.7837 0.0034
-7 -2 9 -12.0961 -0.0046
-7 -2 10 -5.4995 0.0056
-7 -2 11 0.8738 0.0137
-7 -2 12 2.0286 0.0042
-7 -2 13 -2.1698 -0.0126
-7 -2 14 -7.4112 -0.0152
-7 -2 15 -9.0638 0.0020
-7 -2 16 -6.2467 0.0226
-7 -1 1 -16.5483 0.1726
-7 -1 2 -18.5028 0.1711
-7 -1 3 -13.7899 0.0834
-7 -1 4 -4.9938 0.0084
-7 -1 5 2.2249 0.0034
-7 -1 6 3.2454 0.0321
-7 -1 7 -2.0678 0.0358
-7 -1 8 -9.3759 0.0110
-7 -1 9 -13.2141 -0.0056
-7 -1 10 -10.9443 0.0014
-7 -1 11 -4.4564 0.0145
-7 -1 12 1.3832 0.0160
-7 -1 13 2.5040 0.0066
-7 -1 14 -1.0320 -0.0036
-7 -1 15 -5.1859 -0.0071
-7 -1 16 -5.9730 -0.0035
-7 0 1 -10.5896 0.1428
-7 0 2 -13.6134 0.1436
-7 0 3 -14.0067 0.0642
-7 0 4 -10.7767 -0.0050
-7 0 5 -5.0590 -0.0045
-7 0 6 0.1256 0.0309
-7 0 7 1.9363 0.0357
-7 0 8 -0.0073 0.0049
-7 0 9 -3.2821 -0.0170
-7 0 10 -4.5045 -0.0107
-7 0 11 -1.8251 0.0015
-7 0 12 3.5050 0.0048
-7 0 13 7.7208 0.0066
-7 0 14 7.6114 0.0066
-7 0 15 3.6973 -0.0064
-7 0 16 -0.2760 -0.0265
-7 1 1 -3.5780 0.1523
-7 1 2 -0.8436 0.1342
-7 1 3 1.2149 0.0458
-7 1 4 1.5235 -0.0264
-7 1 5 0.9766 -0.0259
-7 1 6 1.0557 0.0171
-7 1 7 2.0190 0.0339
-7 1 8 2.8479 0.0066
-7 1 9 2.6015 -0.0199
-7 1 10 1.5132 -0.0154
-7 1 11 0.9864 -0.0020
-7 1 12 2.3453 -0.0016
-7 1 13 5.0746 0.0001
-7 1 14 6.7173 0.0121
-7 1 15 5.4344 0.0131
-7 2 1 -3.4784 0.1658
-7 2 2 1.2416 0.1254
-7 2 3 8.6207 0.0257
-7 2 4 13.1159 -0.0450
-7 2 5 11.8397 -0.0456
-7 2 6 6.6176 -0.0058
-7 2 7 1.5069 0.0190
-7 2 8 -0.8705 0.0082
-7 2 9 -0.7219 -0.0097
-7 2 10 0.0429 -0.0046
-7 2 11 -0.0521 0.0120
-7 2 12 -0.6957 0.0139
-7 2 13 -0.5989 0.0062
-7 2 14 0.4475 0.0074
-7 3 1 -4.1253 0.1742
-7 3 2 -6.5496 0.1172
-7 3 3 -0.0622 0.0087
-7 3 4 9.9311 -0.0505
-7 3 5 15.6397 -0.0369
-7 3 6 13.5152 -0.0017
-7 3 7 6.1775 0.0105
-7 3 8 -1.0239 0.0019
-7 3 9 -4.4248 -0.0040
-7 3 10 -3.9641 0.0023
-7 3 11 -2.1393 0.0106
-7 3 12 -1.2876 0.0081
-7 3 13 -1.6058 -0.0032
-7 3 14 -1.8130 -0.0110
-7 4 1 -1.2797 0.1903
-7 4 2 -12.6807 0.1136
-7 4 3 -14.6109 -0.0087
-7 4 4 -6.3256 -0.0605
-7 4 5 5.3334 -0.0203
-7 4 6 12.0556 0.0287
-7 4 7 10.5331 0.0221
-7 4 8 3.6467 -0.0116
-7 4 9 -3.0385 -0.0182
-7 4 10 -5.5597 0.0023
-7 4 11 -3.8239 0.0153
-7 4 12 -0.7716 0.0106
-7 4 13 0.7698 0.0036
-7 4 14 0.4956 0.0012
-7 5 1 1.7912 0.1653
-7 5 2 -10.7963 0.0845
-7 5 3 -20.3741 -0.0322
-7 5 4 -20.4423 -0.0793
-7 5 5 -11.3812 -0.0292
-7 5 6 0.1744 0.0341
-7 5 7 7.0032 0.0251
-7 5 8 6.4242 -0.0294
-7 5 9 1.1171 -0.0426
-7 5 10 -3.7344 -0.0011
-7 5 11 -4.4928 0.0296
-7 5 12 -1.6020 0.0169
-7 5 13 1.5382 -0.0027
-7 5 14 2.3524 0.0018
-7 6 1 6.3454 0.1449
-7 6 2 0.4135 0.0510
-7 6 3 -9.3330 -0.0595
-7 6 4 -16.4919 -0.0994
-7 6 5 -16.2155 -0.0512
-7 6 6 -8.9721 0.0169
-7 6 7 0.0950 0.0226
-7 6 8 5.3804 -0.0285
-7 6 9 4.7415 -0.0504
-7 6 10 0.4809 -0.0059
-7 6 11 -2.9336 0.0367
-7 6 12 -2.8011 0.0130
-7 6 13 -0.3274 -0.0387
-7 7 1 11.5680 0.1639
-7 7 2 12.6493 0.0404
-7 7 3 8.3490 -0.0814
-7 7 4 0.8492 -0.1116
-7 7 5 -5.2783 -0.0586
-7 7 6 -6.3444 0.0071
-7 7 7 -2.4761 0.0240
-7 7 8 2.7056 -0.0097
-7 7 9 5.1341 -0.0346
-7 7 10 3.4239 -0.0047
-7 7 11 -0.2503 0.0413
-7 7 12 -2.4131 0.0317
-7 7 13 -1.7811 -0.0278
-7 8 1 8.0030 0.1578
-7 8 2 11.1783 0.0370
-7 8 3 12.1585 -0.0807
-7 8 4 9.7367 -0.0981
-7 8 5 4.8059 -0.0409
-7 8 6 0.2493 0.0081
-7 8 7 -1.4269 0.0136
-7 8 8 -0.1300 -0.0040
-7 8 9 2.0013 -0.0142
-7 8 10 2.5591 -0.0037
-7 8 11 1.0099 0.0144
-7 8 12 -0.9264 0.0115
-7 9 1 -2.1117 0.1227
-7 9 2 -0.9638 0.0203
-7 9 3 1.1355 -0.0777
-7 9 4 3.0500 -0.0789
-7 9 5 3.3336 -0.0138
-7 9 6 1.8859 0.0200
-7 9 7 -0.0020 -0.0030
-7 9 8 -0.9157 -0.0244
-7 9 9 -0.4626 -0.0091
-7 9 10 0.4835 0.0104
-7 9 11 0.7040 -0.0031
-7 10 1 -4.0963 0.1017
-7 10 2 -5.3509 -0.0060
-7 10 3 -6.0168 -0.0957
-7 10 4 -4.9466 -0.0861
-7 10 5 -2.5521 -0.0078
-7 10 6 -0.1794 0.0337
-7 10 7 1.0532 -0.0006
-7 10 8 1.0079 -0.0389
-7 10 9 0.4990 -0.0144
-7 10 10 0.3554 0.0369
-7 10 11 0.5039 0.0373
-7 11 1 2.1582 0.0981
-7 11 2 1.1449 -0.0140
-7 11 3 -1.8273 -0.0988
-7 11 4 -4.4457 -0.0880
-7 11 5 -4.7625 -0.0112
-7 11 6 -2.6834 0.0376
-7 11 7 0.1246 0.0139
-7 11 8 1.7415 -0.0278
-7 11 9 1.6562 -0.0154
-7 11 10 0.8771 0.0383
-7 12 1 4.2997 0.0890
-7 12 2 5.9402 -0.0091
-7 12 3 4.3540 -0.0822
-7 12 4 0.4984 -0.0706
-7 12 5 -2.9317 -0.0055
-7 12 6 -3.8155 0.0320
-7 12 7 -2.2761 0.0094
-7 12 8 -0.2364 -0.0261
-7 12 9 0.6362 -0.0176
-7 13 1 0.1591 0.0566
-7 13 2 3.6629 -0.0199
-7 13 3 5.2085 -0.0788
-7 13 4 3.7253 -0.0647
-7 13 5 0.5544 -0.0027
-7 13 6 -1.8774 0.0308
-7 13 7 -2.2357 0.0049
-7 14 1 -3.0767 0.0210
-7 14 2 -0.4257 -0.0354
-7 14 3 2.2796 -0.0734
-7 14 4 3.2834 -0.0540
-7 14 5 2.3360 0.0042
-7 14 6 0.6865 0.0392
-7 15 1 -2.4366 0.0143
-7 15 2 -1.7942 -0.0408
-7 15 3 -0.2610 -0.0672
-7 15 4 0.9789 -0.0393
-6 -14 6 0.1835 0.0314
-6 -14 7 -0.7854 -0.0055
-6 -13 1 -1.9735 0.0724
-6 -13 2 -1.7824 0.0608
-6 -13 3 -0.2060 0.0143
-6 -13 4 1.8381 0.0053
-6 -13 5 2.7179 0.0344
-6 -13 6 1.5927 0.0424
-6 -13 7 -0.6619 0.0086
-6 -13 8 -2.1638 -0.0219
-6 -13 9 -1.7346 -0.0120
-6 -13 10 0.0049 0.0152
-6 -12 1 -2.4822 0.0541
-6 -12 2 -3.9362 0.0687
-6 -12 3 -3.4453 0.0376
-6 -12 4 -1.0576 0.0133
-6 -12 5 1.4864 0.0212
-6 -12 6 2.2145 0.0352
-6 -12 7 0.6497 0.0240
-6 -12 8 -1.8072 0.0001
-6 -12 9 -2.9895 -0.0025
-6 -12 10 -1.7528 0.0169
-6 -12 11 0.8138 0.0270
-6 -12 12 2.2218 0.0160
-6 -12 13 1.2307 0.0039
-6 -11 1 0.6992 0.0375
-6 -11 2 -1.5877 0.0555
-6 -11 3 -3.2613 0.0480
-6 -11 4 -3.0244 0.0348
-6 -11 5 -1.1382 0.0268
-6 -11 6 0.8241 0.0253
-6 -11 7 1.3593 0.0226
-6 -11 8 0.1066 0.0127
-6 -11 9 -1.8269 0.0046
-6 -11 10 -2.3638 0.0065
-6 -11 11 -0.2641 0.0074
-6 -11 12 3.0000 -0.0037
-6 -11 13 4.2799 -0.0145
-6 -11 14 2.4089 -0.0118
-6 -11 15 -0.3511 -0.0049
-6 -10 1 2.7722 0.0841
-6 -10 2 2.4607 0.0794
-6 -10 3 1.1040 0.0584
-6 -10 4 -0.4804 0.0482
-6 -10 5 -1.3536 0.0401
-6 -10 6 -1.2247 0.0277
-6 -10 7 -0.4938 0.0198
-6 -10 8 -0.0243 0.0155
-6 -10 9 -0.6113 0.0067
-6 -10 10 -1.8002 -0.0032
-6 -10 11 -1.6059 -0.0073
-6 -10 12 1.1873 -0.0078
-6 -10 13 4.6652 -0.0047
-6 -10 14 5.4954 0.0059
-6 -10 15 3.0924 0.0174
-6 -10 16 0.2333 0.0189
-6 -9 1 -0.8575 0.1286
-6 -9 2 1.3002 0.1126
-6 -9 3 3.5717 0.0658
-6 -9 4 4.3778 0.0415
-6 -9 5 3.1792 0.0371
-6 -9 6 0.7730 0.0268
-6 -9 7 -1.3196 0.0116
-6 -9 8 -2.0334 0.0048
-6 -9 9 -1.7826 0.0040
-6 -9 10 -1.8759 0.0027
-6 -9 11 -2.4222 0.0043
-6 -9 12 -1.7634 0.0112
-6 -9 13 0.9830 0.0195
-6 -9 14 3.8866 0.0272
-6 -9 15 4.3049 0.0327
-6 -9 16 2.2951 0.0324
-6 -8 1 -4.3818 0.1195
-6 -8 2 -3.7126 0.1163
-6 -8 3 0.5426 0.0677
-6 -8 4 5.9485 0.0301
-6 -8 5 9.0244 0.0237
-6 -8 6 7.9408 0.0226
-6 -8 7 3.7324 0.0083
-6 -8 8 -0.6741 -0.0068
-6 -8 9 -2.8529 -0.0074
-6 -8 10 -2.7971 0.0031
-6 -8 11 -2.2839 0.0126
-6 -8 12 -2.2791 0.0141
-6 -8 13 -1.9041 0.0081
-6 -8 14 -0.3906 0.0013
-6 -8 15 1.2563 0.0016
-6 -8 16 1.5894 0.0106
-6 -8 17 0.7360 0.0230
-6 -7 1 -2.4417 0.1042
-6 -7 2 -7.6072 0.0998
-6 -7 3 -7.7335 0.0583
-6 -7 4 -1.9028 0.0212
-6 -7 5 6.1472 0.0139
-6 -7 6 11.0453 0.0238
-6 -7 7 9.8912 0.0219
-6 -7 8 4.0732 0.0027
-6 -7 9 -2.1250 -0.0115
-6 -7 10 -4.9945 -0.0048
-6 -7 11 -4.2421 0.0127
-6 -7 12 -2.4346 0.0211
-6 -7 13 -1.7139 0.0135
-6 -7 14 -1.8512 -0.0016
-6 -7 15 -1.6237 -0.0116
-6 -7 16 -0.8185 -0.0090
-6 -6 1 2.1027 0.1166
-6 -6 2 -7.3767 0.0903
-6 -6 3 -15.5494 0.0425
-6 -6 4 -16.3082 0.0104
-6 -6 5 -8.8789 0.0037
-6 -6 6 1.4726 0.0134
-6 -6 7 7.7796 0.0204
-6 -6 8 6.5237 0.0119
-6 -6 9 -0.2158 -0.0021
-6 -6 10 -6.7517 -0.0015
-6 -6 11 -8.4997 0.0146
-6 -6 12 -5.5523 0.0279
-6 -6 13 -1.6549 0.0260
-6 -6 14 0.0529 0.0122
-6 -6 15 -0.4174 -0.0046
-6 -6 16 -1.2259 -0.0162
-6 -6 17 -1.2101 -0.0155
-6 -5 1 6.6293 0.1620
-6 -5 2 0.2783 0.1151
-6 -5 3 -11.3272 0.0418
-6 -5 4 -20.5150 0.0007
-6 -5 5 -20.6360 -0.0063
-6 -5 6 -11.6252 0.0000
-6 -5 7 0.1429 0.0087
-6 -5 8 6.9782 0.0141
-6 -5 9 5.4664 0.0129
-6 -5 10 -1.4433 0.0092
-6 -5 11 -7.2471 0.0077
-6 -5 12 -7.4302 0.0068
-6 -5 13 -2.8651 0.0043
-6 -5 14 1.9844 0.0010
-6 -5 15 3.6708 -0.0042
-6 -5 16 2.3061 -0.0137
-6 -5 17 0.2624 -0.0222
-6 -4 1 10.8545 0.1698
-6 -4 2 13.3676 0.1124
-6 -4 3 7.4906 0.0301
-6 -4 4 -3.3764 -0.0070
-6 -4 5 -11.4547 -0.0019
-6 -4 6 -10.7876 0.0059
-6 -4 7 -1.9740 0.0039
-6 -4 8 8.5211 0.0048
-6 -4 9 13.4979 0.0120
-6 -4 10 10.3640 0.0151
-6 -4 11 2.6816 0.0090
-6 -4 12 -3.1440 0.0003
-6 -4 13 -3.1840 -0.0016
-6 -4 14 1.2583 0.0039
-6 -4 15 5.5837 0.0070
-6 -4 16 6.3201 -0.0009
-6 -4 17 3.8062 -0.0155
-6 -3 1 10.8390 0.1447
-6 -3 2 18.6039 0.0755
-6 -3 3 21.2777 0.0001
-6 -3 4 16.6662 -0.0165
-6 -3 5 7.7204 0.0081
-6 -3 6 0.7354 0.0171
-6 -3 7 0.4663 -0.0030
-6 -3 8 6.3484 -0.0180
-6 -3 9 13.0981 -0.0066
-6 -3 10 15.0117 0.0135
-6 -3 11 10.3049 0.0186
-6 -3 12 2.2272 0.0088
-6 -3 13 -3.6582 0.0008
-6 -3 14 -3.9125 0.0034
-6 -3 15 0.1271 0.0095
-6 -3 16 3.9297 0.0092
-6 -3 17 4.2685 0.0034
-6 -2 1 3.9022 0.1891
-6 -2 2 7.1555 0.0830
-6 -2 3 10.4411 -0.0217
-6 -2 4 11.2701 -0.0415
-6 -2 5 8.0765 -0.0008
-6 -2 6 2.2399 0.0228
-6 -2 7 -2.3709 0.0025
-6 -2 8 -2.5651 -0.0217
-6 -2 9 1.3246 -0.0151
-6 -2 10 5.6632 0.0083
-6 -2 11 6.3581 0.0184
-6 -2 12 1.9954 0.0091
-6 -2 13 -4.8257 -0.0048
-6 -2 14 -9.2371 -0.0100
-6 -2 15 -8.2304 -0.0038
-6 -2 16 -3.4835 0.0080
-6 -2 17 0.5503 0.0186
-6 -1 1 -1.7999 0.2205
-6 -1 2 -5.3967 0.0868
-6 -1 3 -9.3362 -0.0490
-6 -1 4 -11.1728 -0.0785
-6 -1 5 -10.6533 -0.0219
-6 -1 6 -9.5651 0.0245
-6 -1 7 -9.2253 0.0147
-6 -1 8 -9.0309 -0.0125
-6 -1 9 -7.5482 -0.0128
-6 -1 10 -4.3865 0.0066
-6 -1 11 -0.9938 0.0185
-6 -1 12 0.1725 0.0171
-6 -1 13 -2.1338 0.0092
-6 -1 14 -6.0897 -0.0028
-6 -1 15 -7.9753 -0.0124
-6 -1 16 -5.9716 -0.0094
-6 -1 17 -2.0972 0.0040
-6 0 1 0.9576 0.1708
-6 0 2 0.8074 0.0504
-6 0 3 -5.9632 -0.0724
-6 0 4 -14.5140 -0.0946
-6 0 5 -18.8178 -0.0305
-6 0 6 -16.9253 0.0250
-6 0 7 -11.5578 0.0202
-6 0 8 -6.5869 -0.0081
-6 0 9 -3.7887 -0.0106
-6 0 10 -2.3353 0.0068
-6 0 11 -0.5429 0.0133
-6 0 12 1.8780 0.0079
-6 0 13 3.3275 0.0038
-6 0 14 2.4155 -0.0025
-6 0 15 0.0844 -0.0151
-6 0 16 -1.3347 -0.0196
-6 0 17 -0.9342 -0.0084
-6 1 1 2.0391 0.1390
-6 1 2 14.6504 0.0247
-6 1 3 17.0429 -0.0760
-6 1 4 8.4659 -0.0850
-6 1 5 -3.6152 -0.0252
-6 1 6 -10.5586 0.0229
-6 1 7 -9.3843 0.0190
-6 1 8 -3.3495 -0.0055
-6 1 9 2.3137 -0.0072
-6 1 10 4.6598 0.0091
-6 1 11 4.3305 0.0115
-6 1 12 3.7163 -0.0033
-6 1 13 4.0548 -0.0129
-6 1 14 4.4897 -0.0112
-6 1 15 3.8152 -0.0090
-6 1 16 2.2282 -0.0055
-6 2 1 -8.3863 0.1269
-6 2 2 11.0174 -0.0016
-6 2 3 26.5030 -0.0878
-6 2 4 28.4107 -0.0742
-6 2 5 17.3751 -0.0162
-6 2 6 2.8027 0.0093
-6 2 7 -5.8052 -0.0058
-6 2 8 -5.5735 -0.0187
-6 2 9 -0.1735 -0.0054
-6 2 10 4.6457 0.0165
-6 2 11 5.5031 0.0212
-6 2 12 3.0666 0.0072
-6 2 13 0.3328 -0.0064
-6 2 14 -0.6076 -0.0072
-6 2 15 -0.0751 0.0001
-6 2 16 0.4886 0.0079
-6 3 1 -18.2918 0.1054
-6 3 2 -7.4257 -0.0349
-6 3 3 10.9828 -0.1159
-6 3 4 24.5725 -0.0770
-6 3 5 24.9396 -0.0020
-6 3 6 14.0092 0.0112
-6 3 7 0.8285 -0.0231
-6 3 8 -6.5172 -0.0304
-6 3 9 -5.9588 0.0025
-6 3 10 -1.0273 0.0268
-6 3 11 2.8397 0.0170
-6 3 12 2.4986 -0.0047
-6 3 13 -0.8854 -0.0137
-6 3 14 -3.7150 -0.0070
-6 3 15 -3.8231 0.0077
-6 4 1 -14.7658 0.0891
-6 4 2 -18.8739 -0.0622
-6 4 3 -10.4359 -0.1468
-6 4 4 4.3795 -0.0948
-6 4 5 15.0835 0.0094
-6 4 6 15.4256 0.0409
-6 4 7 7.3935 -0.0023
-6 4 8 -2.0592 -0.0237
-6 4 9 -6.8172 0.0108
-6 4 10 -5.2121 0.0376
-6 4 11 -0.3006 0.0160
-6 4 12 2.9701 -0.0159
-6 4 13 2.1322 -0.0174
-6 4 14 -0.8853 0.0017
-6 4 15 -2.5626 0.0188
-6 5 1 -5.9416 0.0622
-6 5 2 -16.6880 -0.0847
-6 5 3 -19.7513 -0.1536
-6 5 4 -13.4962 -0.0994
-6 5 5 -2.6740 0.0059
-6 5 6 5.3403 0.0503
-6 5 7 6.3786 0.0131
-6 5 8 1.7619 -0.0220
-6 5 9 -3.7404 -0.0010
-6 5 10 -5.5690 0.0285
-6 5 11 -2.5674 0.0134
-6 5 12 2.1797 -0.0155
-6 5 13 4.3715 -0.0086
-6 5 14 2.8886 0.0191
-6 6 1 -0.8103 0.0473
-6 6 2 -7.1461 -0.0861
-6 6 3 -12.9949 -0.1300
-6 6 4 -14.7965 -0.0772
-6 6 5 -11.2326 -0.0010
-6 6 6 -4.7945 0.0288
-6 6 7 0.3292 0.0062
-6 6 8 1.5352 -0.0185
-6 6 9 -0.6693 -0.0096
-6 6 10 -3.3040 0.0060
-6 6 11 -3.2997 -0.0100
-6 6 12 -0.3915 -0.0357
-6 6 13 2.5539 -0.0232
-6 6 14 2.8933 0.0174
-6 7 1 3.5805 0.0349
-6 7 2 3.6696 -0.0956
-6 7 3 1.9529 -0.1254
-6 7 4 -1.1089 -0.0635
-6 7 5 -3.4224 -0.0030
-6 7 6 -3.4408 0.0081
-6 7 7 -1.5978 -0.0041
-6 7 8 0.3119 -0.0042
-6 7 9 0.6417 0.0077
-6 7 10 -0.7354 0.0095
-6 7 11 -2.1363 -0.0087
-6 7 12 -1.7994 -0.0268
-6 7 13 -0.0730 -0.0164
-6 8 1 4.8081 -0.0107
-6 8 2 6.0569 -0.1239
-6 8 3 8.1105 -0.1356
-6 8 4 8.7912 -0.0574
-6 8 5 7.1838 0.0050
-6 8 6 4.1988 0.0021
-6 8 7 1.4587 -0.0159
-6 8 8 0.0491 -0.0029
-6 8 9 -0.1943 0.0183
-6 8 10 -0.3312 0.0132
-6 8 11 -0.8989 -0.0058
-6 8 12 -1.2216 -0.0056
-6 8 13 -0.6576 0.0169
-6 9 1 -0.5366 -0.0348
-6 9 2 -2.4141 -0.1237
-6 9 3 -0.7333 -0.1213
-6 9 4 3.1433 -0.0406
-6 9 5 6.3021 0.0219
-6 9 6 6.6258 0.0126
-6 9 7 4.1627 -0.0188
-6 9 8 0.8714 -0.0134
-6 9 9 -1.1444 0.0075
-6 9 10 -1.4369 -0.0050
-6 9 11 -1.0432 -0.0361
-6 9 12 -0.7645 -0.0318
-6 10 1 -2.8100 -0.0140
-6 10 2 -7.5088 -0.1020
-6 10 3 -9.5462 -0.1062
-6 10 4 -7.1813 -0.0398
-6 10 5 -1.8904 0.0203
-6 10 6 2.8886 0.0228
-6 10 7 4.4519 -0.0042
-6 10 8 2.8480 -0.0083
-6 10 9 0.3864 0.0059
-6 10 10 -0.8776 -0.0050
-6 10 11 -0.8283 -0.0404
-6 11 1 3.0069 -0.0021
-6 11 2 -1.2484 -0.0844
-6 11 3 -6.3955 -0.0897
-6 11 4 -8.6662 -0.0382
-6 11 5 -6.4459 0.0085
-6 11 6 -1.5315 0.0170
-6 11 7 2.5475 0.0053
-6 11 8 3.6175 0.0050
-6 11 9 2.3495 0.0155
-6 11 10 0.8301 0.0096
-6 12 1 7.1503 -0.0200
-6 12 2 6.1424 -0.0773
-6 12 3 1.8150 -0.0652
-6 12 4 -2.9789 -0.0139
-6 12 5 -5.0622 0.0155
-6 12 6 -3.6136 0.0064
-6 12 7 -0.5903 -0.0100
-6 12 8 1.4358 -0.0060
-6 12 9 1.5939 0.0107
-6 13 1 3.8651 -0.0453
-6 13 2 5.7599 -0.0892
-6 13 3 4.8386 -0.0667
-6 13 4 1.6713 -0.0081
-6 13 5 -1.4705 0.0230
-6 13 6 -2.6523 0.0077
-6 14 1 -0.8855 -0.0557
-6 14 2 1.3430 -0.0942
-6 14 3 2.6241 -0.0668
-6 14 4 2.2695 -0.0075
-6 14 5 0.8444 0.0249
-6 14 6 -0.3849 0.0154
-6 15 1 -1.6163 -0.0592
-6 15 2 -0.6829 -0.0914
-6 15 3 0.3515 -0.0481
-6 15 4 0.9409 0.0173
-6 16 1 -0.3803 -0.0685
-6 16 2 -0.3342 -0.1079
-5 -14 2 0.7841 0.0298
-5 -14 3 1.7025 0.0138
-5 -14 4 1.6878 0.0334
-5 -14 5 0.5535 0.0378
-5 -14 6 -0.6904 0.0104
-5 -14 7 -0.7824 -0.0107
-5 -14 8 0.4249 -0.0001
-5 -14 9 1.7621 0.0166
-5 -13 1 -1.3029 0.0990
-5 -13 2 -0.3684 0.0562
-5 -13 3 1.2208 0.0197
-5 -13 4 2.3408 0.0209
-5 -13 5 2.0217 0.0338
-5 -13 6 0.5087 0.0240
-5 -13 7 -0.8140 -0.0006
-5 -13 8 -0.6545 -0.0093
-5 -13 9 0.9426 0.0005
-5 -13 10 2.4788 0.0044
-5 -13 11 2.3443 -0.0057
-5 -13 12 0.5424 -0.0140
-5 -13 13 -1.2108 -0.0115
-5 -12 1 -1.7609 0.0895
-5 -12 2 -2.1927 0.0638
-5 -12 3 -1.8088 0.0295
-5 -12 4 -0.8488 0.0118
-5 -12 5 -0.0915 0.0138
-5 -12 6 -0.1706 0.0187
-5 -12 7 -1.0165 0.0133
-5 -12 8 -1.7861 0.0050
-5 -12 9 -1.4106 0.0060
-5 -12 10 0.2385 0.0117
-5 -12 11 1.6694 0.0135
-5 -12 12 1.1059 0.0150
-5 -12 13 -1.1959 0.0175
-5 -12 14 -2.9385 0.0108
-5 -12 15 -2.5553 -0.0059
-5 -11 1 1.1900 0.0671
-5 -11 2 0.5465 0.0459
-5 -11 3 -0.9807 0.0281
-5 -11 4 -2.4992 0.0153
-5 -11 5 -3.1066 0.0066
-5 -11 6 -2.5559 0.0061
-5 -11 7 -1.5243 0.0093
-5 -11 8 -1.0134 0.0089
-5 -11 9 -1.1031 0.0079
-5 -11 10 -0.7057 0.0096
-5 -11 11 0.7433 0.0098
-5 -11 12 1.9083 0.0081
-5 -11 13 1.0952 0.0083
-5 -11 14 -1.1614 0.0078
-5 -11 15 -2.5467 0.0052
-5 -11 16 -1.9733 0.0080
-5 -10 1 2.7266 0.1019
-5 -10 2 5.0017 0.0604
-5 -10 3 4.6783 0.0309
-5 -10 4 1.6694 0.0214
-5 -10 5 -2.1149 0.0147
-5 -10 6 -4.1537 0.0074
-5 -10 7 -3.3086 0.0053
-5 -10 8 -0.7666 0.0060
-5 -10 9 1.2276 0.0057
-5 -10 10 1.7771 0.0049
-5 -10 11 1.9392 0.0032
-5 -10 12 2.6580 0.0004
-5 -10 13 3.1497 0.0003
-5 -10 14 2.2738 0.0054
-5 -10 15 0.5658 0.0156
-5 -10 16 -0.4275 0.0315
-5 -9 1 -2.8059 0.1395
-5 -9 2 2.7118 0.0764
-5 -9 3 7.3883 0.0209
-5 -9 4 7.7960 0.0069
-5 -9 5 3.6199 0.0149
-5 -9 6 -2.0499 0.0155
-5 -9 7 -5.1734 0.0059
-5 -9 8 -3.9186 0.0005
-5 -9 9 0.0376 0.0052
-5 -9 10 3.3088 0.0137
-5 -9 11 4.0470 0.0174
-5 -9 12 3.1449 0.0155
-5 -9 13 2.3052 0.0131
-5 -9 14 1.9397 0.0137
-5 -9 15 1.4974 0.0174
-5 -9 16 0.8467 0.0253
-5 -9 17 0.3580 0.0355
-5 -8 1 -8.6776 0.1202
-5 -8 2 -4.4670 0.0588
-5 -8 3 3.7907 -0.0016
-5 -8 4 10.5262 -0.0181
-5 -8 5 11.0287 0.0037
-5 -8 6 5.2267 0.0223
-5 -8 7 -2.4388 0.0135
-5 -8 8 -6.5292 -0.0044
-5 -8 9 -4.6940 -0.0043
-5 -8 10 0.6788 0.0126
-5 -8 11 4.7924 0.0244
-5 -8 12 4.8235 0.0200
-5 -8 13 1.9431 0.0079
-5 -8 14 -0.8167 -0.0001
-5 -8 15 -1.7696 0.0004
-5 -8 16 -1.3423 0.0084
-5 -8 17 -0.6695 0.0210
-5 -7 1 -6.6422 0.0969
-5 -7 2 -8.9955 0.0335
-5 -7 3 -3.9104 -0.0190
-5 -7 4 5.5894 -0.0331
-5 -7 5 12.6069 -0.0096
-5 -7 6 12.0209 0.0218
-5 -7 7 4.4304 0.0277
-5 -7 8 -4.5531 0.0083
-5 -7 9 -8.6212 -0.0070
-5 -7 10 -5.5652 -0.0013
-5 -7 11 1.0990 0.0128
-5 -7 12 5.4482 0.0174
-5 -7 13 4.5049 0.0105
-5 -7 14 0.2535 -0.0002
-5 -7 15 -3.2469 -0.0064
-5 -7 16 -3.8461 -0.0032
-5 -7 17 -2.3774 0.0097
-5 -7 18 -0.8129 0.0238
-5 -6 1 -1.1098 0.0944
-5 -6 2 -9.4479 0.0130
-5 -6 3 -12.3569 -0.0325
-5 -6 4 -7.2354 -0.0340
-5 -6 5 2.0802 -0.0166
-5 -6 6 8.3131 0.0011
-5 -6 7 6.6609 0.0104
-5 -6 8 -1.5498 0.0089
-5 -6 9 -10.0370 0.0036
-5 -6 10 -12.4675 0.0038
-5 -6 11 -7.4406 0.0107
-5 -6 12 0.6017 0.0188
-5 -6 13 5.5135 0.0216
-5 -6 14 4.6987 0.0134
-5 -6 15 0.5297 -0.0039
-5 -6 16 -2.7688 -0.0174
-5 -6 17 -3.0871 -0.0142
-5 -6 18 -1.5102 0.0032
-5 -5 1 0.1945 0.1008
-5 -5 2 -6.9695 0.0039
-5 -5 3 -14.2213 -0.0450
-5 -5 4 -16.1893 -0.0328
-5 -5 5 -11.0754 -0.0116
-5 -5 6 -2.6666 -0.0120
-5 -5 7 2.5647 -0.0175
-5 -5 8 0.7364 -0.0074
-5 -5 9 -6.3294 0.0117
-5 -5 10 -12.6384 0.0209
-5 -5 11 -12.8669 0.0149
-5 -5 12 -6.5419 0.0055
-5 -5 13 1.8449 0.0032
-5 -5 14 6.7252 0.0035
-5 -5 15 5.9069 -0.0039
-5 -5 16 1.8066 -0.0164
-5 -5 17 -1.4102 -0.0211
-5 -5 18 -1.8068 -0.0133
-5 -4 1 -0.6239 0.0735
-5 -4 2 -0.7787 -0.0334
-5 -4 3 -3.3395 -0.0803
-5 -4 4 -6.2812 -0.0467
-5 -4 5 -6.3125 0.0009
-5 -4 6 -2.1006 0.0072
-5 -4 7 3.7847 -0.0116
-5 -4 8 6.7298 -0.0131
-5 -4 9 4.1650 0.0084
-5 -4 10 -2.0958 0.0250
-5 -4 11 -7.2766 0.0189
-5 -4 12 -7.3458 0.0011
-5 -4 13 -2.0774 -0.0080
-5 -4 14 4.7179 -0.0036
-5 -4 15 8.1870 0.0033
-5 -4 16 6.5245 0.0041
-5 -4 17 2.3037 0.0007
-5 -4 18 -0.5826 -0.0025
-5 -3 1 1.7961 0.0300
-5 -3 2 4.1925 -0.0880
-5 -3 3 8.4875 -0.1181
-5 -3 4 11.9847 -0.0573
-5 -3 5 13.1295 0.0120
-5 -3 6 12.9876 0.0249
-5 -3 7 13.2718 -0.0020
-5 -3 8 13.8178 -0.0158
-5 -3 9 12.7669 -0.0007
-5 -3 10 8.8218 0.0186
-5 -3 11 2.9014 0.0206
-5 -3 12 -2.1098 0.0078
-5 -3 13 -3.2916 -0.0051
-5 -3 14 -0.2269 -0.0079
-5 -3 15 4.0942 -0.0005
-5 -3 16 5.7565 0.0103
-5 -3 17 3.7601 0.0182
-5 -3 18 0.6778 0.0197
-5 -2 1 5.3407 0.0535
-5 -2 2 -1.2952 -0.0910
-5 -2 3 -0.8799 -0.1268
-5 -2 4 5.9956 -0.0594
-5 -2 5 13.6431 0.0132
-5 -2 6 17.0454 0.0234
-5 -2 7 15.6902 -0.0051
-5 -2 8 12.2688 -0.0176
-5 -2 9 9.2034 -0.0036
-5 -2 10 6.7996 0.0099
-5 -2 11 3.8802 0.0084
-5 -2 12 -0.2182 -0.0009
-5 -2 13 -4.1787 -0.0099
-5 -2 14 -5.5996 -0.0139
-5 -2 15 -3.7219 -0.0086
-5 -2 16 -0.6473 0.0039
-5 -2 17 0.8846 0.0142
-5 -2 18 0.4161 0.0159
-5 -1 1 8.9072 0.0659
-5 -1 2 -9.0870 -0.0986
-5 -1 3 -23.3629 -0.1482
-5 -1 4 -25.2246 -0.0814
-5 -1 5 -15.7332 -0.0044
-5 -1 6 -3.4979 0.0102
-5 -1 7 3.5182 -0.0124
-5 -1 8 3.5246 -0.0171
-5 -1 9 -0.0232 0.0002
-5 -1 10 -2.8910 0.0083
-5 -1 11 -3.5582 -0.0002
-5 -1 12 -3.3688 -0.0060
-5 -1 13 -4.0050 -0.0025
-5 -1 14 -5.2568 0.0010
-5 -1 15 -5.5197 0.0020
-5 -1 16 -4.0446 0.0037
-5 -1 17 -1.8671 0.0021
-5 0 1 16.2122 -0.0043
-5 0 2 1.6025 -0.1442
-5 0 3 -21.3890 -0.1706
-5 0 4 -37.9751 -0.0947
-5 0 5 -38.4125 -0.0198
-5 0 6 -25.3453 -0.0059
-5 0 7 -9.6772 -0.0208
-5 0 8 -0.7007 -0.0140
-5 0 9 -0.1523 0.0102
-5 0 10 -3.6051 0.0160
-5 0 11 -5.7395 -0.0017
-5 0 12 -4.4796 -0.0137
-5 0 13 -1.3971 -0.0050
-5 0 14 0.8315 0.0086
-5 0 15 1.0616 0.0119
-5 0 16 0.1626 0.0068
-5 0 17 -0.4558 -0.0016
-5 1 1 20.1457 -0.0649
-5 1 2 24.6558 -0.1740
-5 1 3 11.4207 -0.1566
-5 1 4 -10.3496 -0.0615
-5 1 5 -25.2969 0.0008
-5 1 6 -24.8235 -0.0034
-5 1 7 -12.7120 -0.0199
-5 1 8 0.5008 -0.0059
-5 1 9 6.8352 0.0192
-5 1 10 5.4281 0.0195
-5 1 11 0.7919 -0.0044
-5 1 12 -1.8418 -0.0227
-5 1 13 -0.3816 -0.0174
-5 1 14 3.2788 0.0004
-5 1 15 5.6424 0.0096
-5 1 16 4.9835 0.0045
-5 1 17 2.5193 -0.0053
-5 2 1 8.9025 -0.0804
-5 2 2 29.1983 -0.1919
-5 2 3 35.1732 -0.1448
-5 2 4 23.8445 -0.0206
-5 2 5 4.7412 0.0388
-5 2 6 -8.5213 0.0080
-5 2 7 -9.3594 -0.0273
-5 2 8 -1.3350 -0.0150
-5 2 9 7.2334 0.0113
-5 2 10 10.1336 0.0122
-5 2 11 6.5912 -0.0030
-5 2 12 0.5610 -0.0098
-5 2 13 -2.8789 -0.0039
-5 2 14 -1.7439 0.0053
-5 2 15 1.5792 0.0076
-5 2 16 3.3662 -0.0018
-5 3 1 -8.1576 -0.0664
-5 3 2 9.6019 -0.1870
-5 3 3 25.1637 -0.1470
-5 3 4 28.9937 -0.0180
-5 3 5 19.8203 0.0480
-5 3 6 5.5649 0.0106
-5 3 7 -4.0483 -0.0380
-5 3 8 -4.8889 -0.0296
-5 3 9 0.3717 0.0003
-5 3 10 5.7432 0.0027
-5 3 11 6.3289 -0.0095
-5 3 12 1.6202 -0.0068
-5 3 13 -4.2981 0.0054
-5 3 14 -6.6483 0.0123
-5 3 15 -4.5568 0.0139
-5 3 16 -1.1867 0.0095
-5 4 1 -11.5521 -0.0641
-5 4 2 -7.4594 -0.1740
-5 4 3 2.0566 -0.1546
-5 4 4 11.1086 -0.0503
-5 4 5 13.6426 0.0221
-5 4 6 8.8515 0.0128
-5 4 7 1.2392 -0.0216
-5 4 8 -3.7982 -0.0200
-5 4 9 -3.7404 0.0017
-5 4 10 0.0371 0.0032
-5 4 11 3.4512 -0.0077
-5 4 12 2.9389 -0.0049
-5 4 13 -1.1139 0.0048
-5 4 14 -4.7326 0.0064
-5 4 15 -4.8280 0.0093
-5 5 1 -4.6680 -0.1086
-5 5 2 -8.0965 -0.1844
-5 5 3 -8.6349 -0.1505
-5 5 4 -5.4115 -0.0650
-5 5 5 -0.8155 -0.0038
-5 5 6 1.8034 0.0094
-5 5 7 1.2372 -0.0001
-5 5 8 -1.1245 -0.0044
-5 5 9 -2.7354 -0.0018
-5 5 10 -1.7335 -0.0004
-5 5 11 1.3335 0.0047
-5 5 12 3.6004 0.0159
-5 5 13 2.8575 0.0158
-5 5 14 0.1960 -0.0043
-5 5 15 -1.4743 -0.0199
-5 6 1 -3.1091 -0.1170
-5 6 2 -2.6803 -0.1576
-5 6 3 -4.9417 -0.0972
-5 6 4 -7.6371 -0.0233
-5 6 5 -8.2846 0.0030
-5 6 6 -6.5946 0.0015
-5 6 7 -3.9707 0.0039
-5 6 8 -2.0078 0.0042
-5 6 9 -1.3178 -0.0080
-5 6 10 -1.0363 -0.0167
-5 6 11 0.1138 -0.0049
-5 6 12 1.9085 0.0146
-5 6 13 2.6755 0.0132
-5 6 14 1.6476 -0.0135
-5 7 1 -5.1966 -0.0987
-5 7 2 1.1782 -0.1247
-5 7 3 4.2893 -0.0557
-5 7 4 2.4775 0.0178
-5 7 5 -1.9431 0.0267
-5 7 6 -5.5073 0.0024
-5 7 7 -6.1345 -0.0025
-5 7 8 -4.1138 0.0044
-5 7 9 -1.4857 -0.0040
-5 7 10 -0.0377 -0.0135
-5 7 11 0.2537 -0.0019
-5 7 12 0.4333 0.0138
-5 7 13 0.7707 0.0045
-5 7 14 0.7024 -0.0214
-5 8 1 -4.3185 -0.1309
-5 8 2 1.5149 -0.1464
-5 8 3 8.4715 -0.0722
-5 8 4 11.5853 0.0148
-5 8 5 9.1646 0.0389
-5 8 6 3.3133 0.0108
-5 8 7 -2.0334 -0.0121
-5 8 8 -3.9669 -0.0129
-5 8 9 -2.5682 -0.0097
-5 8 10 -0.2629 -0.0005
-5 8 11 0.8788 0.0241
-5 8 12 0.8026 0.0394
-5 8 13 0.4882 0.0169
-5 9 1 -4.5280 -0.1300
-5 9 2 -4.2584 -0.1373
-5 9 3 1.2902 -0.0728
-5 9 4 7.9029 0.0064
-5 9 5 10.9363 0.0407
-5 9 6 8.5775 0.0227
-5 9 7 2.8880 -0.0096
-5 9 8 -2.0592 -0.0255
-5 9 9 -3.5636 -0.0230
-5 9 10 -2.1789 -0.0049
-5 9 11 -0.3305 0.0253
-5 9 12 0.4310 0.0437
-5 10 1 -5.1717 -0.0737
-5 10 2 -9.5250 -0.0864
-5 10 3 -8.6194 -0.0490
-5 10 4 -3.1230 0.0006
-5 10 5 3.1364 0.0299
-5 10 6 6.0734 0.0279
-5 10 7 4.4449 0.0057
-5 10 8 0.4937 -0.0143
-5 10 9 -2.4119 -0.0175
-5 10 10 -2.7646 -0.0044
-5 10 11 -1.5706 0.0145
-5 11 1 -0.7863 -0.0622
-5 11 2 -5.7203 -0.0662
-5 11 3 -8.7624 -0.0324
-5 11 4 -7.7087 0.0026
-5 11 5 -3.3121 0.0203
-5 11 6 1.2915 0.0205
-5 11 7 3.2807 0.0074
-5 11 8 2.3538 -0.0075
-5 11 9 0.3910 -0.0100
-5 12 1 4.3372 -0.0927
-5 12 2 1.8760 -0.0678
-5 12 3 -1.5419 -0.0100
-5 12 4 -3.6957 0.0307
-5 12 5 -3.2581 0.0344
-5 12 6 -0.9953 0.0131
-5 12 7 1.1104 -0.0135
-5 12 8 1.7741 -0.0278
-5 12 9 1.2522 -0.0215
-5 13 1 3.6433 -0.1101
-5 13 2 3.5509 -0.0718
-5 13 3 2.3166 -0.0037
-5 13 4 0.4887 0.0420
-5 13 5 -0.7786 0.0453
-5 13 6 -0.8791 0.0163
-5 13 7 -0.2737 -0.0220
-5 14 1 0.0408 -0.1057
-5 14 2 0.3174 -0.0612
-5 14 3 0.6618 0.0013
-5 14 4 0.6109 0.0326
-5 14 5 0.1790 0.0328
-5 14 6 -0.1720 0.0193
-5 15 1 -0.5213 -0.0996
-5 15 2 -0.9704 -0.0322
-5 15 3 -0.8298 0.0379
-5 15 4 -0.3253 0.0464
-5 16 1 0.9306 -0.1068
-5 16 2 0.2353 -0.0240
-4 -15 4 -0.8036 0.0240
-4 -15 5 -1.3448 0.0068
-4 -15 7 -0.1070 0.0100
-4 -15 8 0.4127 0.0193
-4 -15 9 0.0341 0.0145
-4 -14 1 -0.0615 0.0296
-4 -14 2 0.2345 -0.0014
-4 -14 3 0.4492 0.0019
-4 -14 4 0.1793 0.0136
-4 -14 5 -0.3679 0.0086
-4 -14 6 -0.4444 -0.0015
-4 -14 7 0.3494 0.0038
-4 -14 8 1.4761 0.0174
-4 -14 9 1.8951 0.0184
-4 -14 10 1.1028 0.0081
-4 -14 11 -0.2625 0.0033
-4 -13 1 -0.0627 0.0640
-4 -13 2 -0.4747 0.0220
-4 -13 3 -0.2063 0.0017
-4 -13 4 0.6108 0.0048
-4 -13 5 1.3629 0.0122
-4 -13 6 1.6452 0.0103
-4 -13 7 1.6773 0.0052
-4 -13 8 1.9721 0.0055
-4 -13 9 2.5548 0.0069
-4 -13 10 2.6849 0.0048
-4 -13 11 1.7345 0.0031
-4 -13 12 0.2561 0.0009
-4 -13 13 -0.4556 -0.0075
-4 -13 14 0.0312 -0.0160
-4 -12 1 1.0546 0.0696
-4 -12 2 -1.1011 0.0303
-4 -12 3 -2.9648 0.0045
-4 -12 4 -3.0987 -0.0016
-4 -12 5 -1.4313 0.0066
-4 -12 6 0.6141 0.0135
-4 -12 7 1.4675 0.0109
-4 -12 8 0.9262 0.0059
-4 -12 9 0.1200 0.0059
-4 -12 10 -0.0886 0.0098
-4 -12 11 -0.1385 0.0148
-4 -12 12 -0.7695 0.0156
-4 -12 13 -1.6140 0.0045
-4 -12 14 -1.6735 -0.0133
-4 -12 15 -0.8511 -0.0230
-4 -11 1 4.5581 0.0378
-4 -11 2 2.5140 -0.0005
-4 -11 3 -1.9189 -0.0111
-4 -11 4 -5.7589 -0.0047
-4 -11 5 -6.3505 0.0050
-4 -11 6 -3.6758 0.0086
-4 -11 7 -0.3355 0.0043
-4 -11 8 0.9098 0.0001
-4 -11 9 -0.3912 0.0029
-4 -11 10 -2.4416 0.0094
-4 -11 11 -3.4697 0.0134
-4 -11 12 -3.3149 0.0124
-4 -11 13 -2.7271 0.0058
-4 -11 14 -2.0681 0.0004
-4 -11 15 -1.3183 0.0084
-4 -11 16 -0.6686 0.0259
-4 -10 1 6.2006 0.0465
-4 -10 2 8.1064 -0.0089
-4 -10 3 4.8884 -0.0231
-4 -10 4 -1.4885 -0.0069
-4 -10 5 -6.4792 0.0082
-4 -10 6 -6.6249 0.0058
-4 -10 7 -2.3593 -0.0051
-4 -10 8 2.5263 -0.0080
-4 -10 9 4.2192 0.0005
-4 -10 10 2.0131 0.0090
-4 -10 11 -1.5836 0.0094
-4 -10 12 -3.5544 0.0040
-4 -10 13 -2.8980 -0.0022
-4 -10 14 -0.7472 -0.0030
-4 -10 15 1.1640 0.0136
-4 -10 16 1.8272 0.0489
-4 -10 17 1.3589 0.0768
-4 -9 1 0.3349 0.0618
-4 -9 2 6.9753 -0.0174
-4 -9 3 9.4688 -0.0493
-4 -9 4 5.8135 -0.0291
-4 -9 5 -1.1243 0.0021
-4 -9 6 -5.8478 0.0078
-4 -9 7 -4.6786 -0.0062
-4 -9 8 1.3727 -0.0105
-4 -9 9 7.4778 0.0038
-4 -9 10 8.9432 0.0180
-4 -9 11 5.0786 0.0175
-4 -9 12 -0.5062 0.0095
-4 -9 13 -3.4278 0.0038
-4 -9 14 -2.2623 -0.0005
-4 -9 15 0.9534 -0.0009
-4 -9 16 3.2136 0.0138
-4 -9 17 3.1876 0.0413
-4 -9 18 1.7605 0.0567
-4 -8 1 -7.0800 0.0292
-4 -8 2 -0.1667 -0.0481
-4 -8 3 7.2805 -0.0782
-4 -8 4 9.7394 -0.0540
-4 -8 5 5.5122 -0.0100
-4 -8 6 -1.7210 0.0117
-4 -8 7 -5.9188 0.0035
-4 -8 8 -3.4801 -0.0067
-4 -8 9 3.8690 0.0020
-4 -8 10 10.3131 0.0178
-4 -8 11 10.6888 0.0197
-4 -8 12 4.8524 0.0088
-4 -8 13 -2.4677 0.0002
-4 -8 14 -6.1325 -0.0017
-4 -8 15 -4.8297 -0.0031
-4 -8 16 -1.2694 -0.0022
-4 -8 17 1.0961 0.0092
-4 -8 18 1.1695 0.0256
-4 -7 1 -5.4688 -0.0091
-4 -7 2 -3.8457 -0.0719
-4 -7 3 2.1201 -0.0777
-4 -7 4 7.8602 -0.0476
-4 -7 5 8.4659 -0.0132
-4 -7 6 3.1010 0.0085
-4 -7 7 -4.0943 0.0142
-4 -7 8 -7.2735 0.0101
-4 -7 9 -3.6082 0.0055
-4 -7 10 4.2275 0.0045
-4 -7 11 10.0312 0.0034
-4 -7 12 9.1736 -0.0004
-4 -7 13 2.3940 -0.0036
-4 -7 14 -5.1394 -0.0016
-4 -7 15 -8.4331 0.0045
-4 -7 16 -6.5945 0.0097
-4 -7 17 -2.6967 0.0134
-4 -7 18 -0.1880 0.0167
-4 -6 1 1.9346 -0.0444
-4 -6 2 -1.2286 -0.1063
-4 -6 3 -1.6217 -0.0763
-4 -6 4 0.8130 -0.0177
-4 -6 5 3.0438 0.0036
-4 -6 6 1.6640 -0.0075
-4 -6 7 -3.6155 -0.0107
-4 -6 8 -9.1964 0.0037
-4 -6 9 -10.4507 0.0129
-4 -6 10 -5.7250 0.0051
-4 -6 11 2.0403 -0.0054
-4 -6 12 7.5058 -0.0044
-4 -6 13 7.0930 0.0033
-4 -6 14 1.7101 0.0069
-4 -6 15 -4.1455 0.0059
-4 -6 16 -6.2665 0.0053
-4 -6 17 -4.2365 0.0064
-4 -6 18 -1.0919 0.0070
-4 -5 1 0.4675 -0.0690
-4 -5 2 0.4429 -0.1390
-4 -5 3 -1.8873 -0.0922
-4 -5 4 -4.6777 -0.0019
-4 -5 5 -6.1753 0.0282
-4 -5 6 -6.8011 -0.0101
-4 -5 7 -8.2878 -0.0433
-4 -5 8 -11.0414 -0.0270
-4 -5 9 -13.0950 0.0082
-4 -5 10 -11.8312 0.0175
-4 -5 11 -6.5093 0.0010
-4 -5 12 0.7356 -0.0110
-4 -5 13 6.0864 -0.0056
-4 -5 14 6.6964 0.0040
-4 -5 15 3.0626 0.0059
-4 -5 16 -1.2022 0.0023
-4 -5 17 -2.7067 -0.0015
-4 -5 18 -1.4219 -0.0048
-4 -4 1 -11.9929 -0.0920
-4 -4 2 -2.8233 -0.1677
-4 -4 3 3.7484 -0.1242
-4 -4 4 3.9958 -0.0236
-4 -4 5 -0.3932 0.0293
-4 -4 6 -5.1377 0.0067
-4 -4 7 -7.6578 -0.0319
-4 -4 8 -8.2190 -0.0311
-4 -4 9 -8.0833 -0.0009
-4 -4 10 -7.6327 0.0171
-4 -4 11 -6.0935 0.0079
-4 -4 12 -2.6189 -0.0087
-4 -4 13 2.2260 -0.0114
-4 -4 14 6.0726 -0.0001
-4 -4 15 6.5523 0.0117
-4 -4 16 3.8372 0.0153
-4 -4 17 0.6766 0.0111
-4 -4 18 -0.5778 0.0027
-4 -3 1 -18.6764 -0.1278
-4 -3 2 -7.1746 -0.1968
-4 -3 3 10.6451 -0.1429
-4 -3 4 23.5769 -0.0429
-4 -3 5 25.0641 0.0114
-4 -3 6 17.4107 0.0053
-4 -3 7 7.8747 -0.0144
-4 -3 8 2.0819 -0.0138
-4 -3 9 0.8533 -0.0003
-4 -3 10 1.6208 0.0077
-4 -3 11 1.8398 0.0064
-4 -3 12 1.2271 0.0012
-4 -3 13 1.1846 -0.0029
-4 -3 14 2.4512 -0.0021
-4 -3 15 3.8669 0.0039
-4 -3 16 3.7613 0.0109
-4 -3 17 2.0772 0.0162
-4 -3 18 0.3532 0.0194
-4 -2 1 -11.4280 -0.1257
-4 -2 2 -13.6957 -0.1826
-4 -2 3 0.8961 -0.1164
-4 -2 4 22.6416 -0.0252
-4 -2 5 36.8135 0.0068
-4 -2 6 35.7696 -0.0083
-4 -2 7 23.4926 -0.0155
-4 -2 8 10.0354 -0.0013
-4 -2 9 2.7681 0.0074
-4 -2 10 2.1368 -0.0011
-4 -2 11 3.8537 -0.0091
-4 -2 12 3.8881 -0.0057
-4 -2 13 1.5323 -0.0008
-4 -2 14 -1.2483 -0.0028
-4 -2 15 -2.4707 -0.0065
-4 -2 16 -1.9567 -0.0054
-4 -2 17 -0.9403 0.0015
-4 -2 18 -0.4277 0.0122
-4 -1 1 -0.4713 -0.1275
-4 -1 2 -22.3434 -0.1683
-4 -1 3 -27.7235 -0.0929
-4 -1 4 -13.7587 -0.0095
-4 -1 5 7.7998 0.0055
-4 -1 6 21.1298 -0.0185
-4 -1 7 19.2617 -0.0215
-4 -1 8 7.5001 0.0002
-4 -1 9 -3.6672 0.0095
-4 -1 10 -7.6560 -0.0051
-4 -1 11 -5.1023 -0.0180
-4 -1 12 -0.8929 -0.0105
-4 -1 13 0.6611 0.0046
-4 -1 14 -1.3159 0.0083
-4 -1 15 -4.4723 0.0008
-4 -1 16 -5.8017 -0.0063
-4 -1 17 -4.4408 -0.0066
-4 -1 18 -2.0367 -0.0012
-4 0 1 7.8387 -0.1902
-4 0 2 -18.4388 -0.1931
-4 0 3 -41.2136 -0.0901
-4 0 4 -45.9905 -0.0070
-4 0 5 -31.4890 -0.0078
-4 0 6 -10.2243 -0.0390
-4 0 7 3.0697 -0.0358
-4 0 8 3.0267 -0.0062
-4 0 9 -4.9419 0.0084
-4 0 10 -11.7928 -0.0007
-4 0 11 -12.1577 -0.0106
-4 0 12 -6.6709 -0.0057
-4 0 13 0.0419 0.0067
-4 0 14 3.2638 0.0120
-4 0 15 1.7558 0.0070
-4 0 16 -1.6136 0.0011
-4 0 17 -3.1493 0.0022
-4 1 1 13.9326 -0.2616
-4 1 2 3.1779 -0.2301
-4 1 3 -16.9538 -0.0906
-4 1 4 -33.2561 0.0076
-4 1 5 -34.5313 0.0000
-4 1 6 -21.3661 -0.0410
-4 1 7 -4.5964 -0.0377
-4 1 8 4.9021 -0.0042
-4 1 9 4.1131 0.0114
-4 1 10 -2.3393 0.0041
-4 1 11 -7.3809 -0.0040
-4 1 12 -6.5116 -0.0046
-4 1 13 -0.3540 -0.0021
-4 1 14 6.2037 0.0013
-4 1 15 8.2880 0.0029
-4 1 16 5.4414 0.0019
-4 1 17 1.3983 0.0041
-4 2 1 13.4147 -0.2918
-4 2 2 19.2833 -0.2658
-4 2 3 14.9382 -0.1110
-4 2 4 3.0055 0.0165
-4 2 5 -7.4382 0.0319
-4 2 6 -8.9944 -0.0097
-4 2 7 -2.1860 -0.0234
-4 2 8 6.3887 -0.0039
-4 2 9 10.3460 0.0086
-4 2 10 7.7725 0.0062
-4 2 11 1.5484 0.0042
-4 2 12 -3.0817 0.0019
-4 2 13 -2.5008 -0.0051
-4 2 14 2.1587 -0.0073
-4 2 15 6.1588 -0.0021
-4 2 16 6.0878 0.0000
-4 2 17 3.0400 -0.0020
-4 3 1 6.9304 -0.2216
-4 3 2 13.2433 -0.2179
-4 3 3 17.7004 -0.1003
-4 3 4 16.6221 0.0099
-4 3 5 10.4474 0.0392
-4 3 6 3.8718 0.0098
-4 3 7 1.2189 -0.0173
-4 3 8 2.9754 -0.0167
-4 3 9 6.2242 -0.0039
-4 3 10 7.1970 0.0054
-4 3 11 4.0663 0.0070
-4 3 12 -1.3619 -0.0017
-4 3 13 -4.9577 -0.0134
-4 3 14 -4.2737 -0.0095
-4 3 15 -1.0005 0.0099
-4 3 16 1.2812 0.0206
-4 4 1 6.1548 -0.1316
-4 4 2 2.2941 -0.1192
-4 4 3 1.4966 -0.0501
-4 4 4 3.7238 -0.0016
-4 4 5 5.6701 0.0093
-4 4 6 5.1985 0.0005
-4 4 7 2.9815 -0.0145
-4 4 8 1.0604 -0.0225
-4 4 9 0.7976 -0.0120
-4 4 10 1.6262 0.0066
-4 4 11 1.4982 0.0073
-4 4 12 -0.7955 -0.0155
-4 4 13 -3.8362 -0.0315
-4 4 14 -4.9842 -0.0096
-4 4 15 -3.4829 0.0360
-4 4 16 -1.1474 0.0587
-4 5 1 11.9664 -0.1743
-4 5 2 4.3052 -0.1228
-4 5 3 -4.7966 -0.0404
-4 5 4 -8.7899 -0.0112
-4 5 5 -6.6800 -0.0188
-4 5 6 -1.9001 -0.0173
-4 5 7 1.6327 -0.0115
-4 5 8 2.2571 -0.0149
-4 5 9 0.9859 -0.0075
-4 5 10 -0.1121 0.0162
-4 5 11 -0.1671 0.0194
-4 5 12 -0.0240 -0.0153
-4 5 13 -0.5438 -0.0433
-4 5 14 -1.2522 -0.0174
-4 5 15 -1.1939 0.0413
-4 6 1 9.7020 -0.2210
-4 6 2 9.8591 -0.1512
-4 6 3 1.6444 -0.0406
-4 6 4 -7.7468 0.0071
-4 6 5 -11.9678 -0.0088
-4 6 6 -9.6642 -0.0221
-4 6 7 -3.8620 -0.0131
-4 6 8 1.0981 -0.0044
-4 6 9 2.6777 0.0054
-4 6 10 1.4911 0.0226
-4 6 11 -0.0797 0.0187
-4 6 12 -0.5133 -0.0216
-4 6 13 -0.1492 -0.0511
-4 6 14 0.0685 -0.0223
-4 7 1 -1.3756 -0.1769
-4 7 2 8.1628 -0.1227
-4 7 3 8.7262 -0.0222
-4 7 4 1.8860 0.0378
-4 7 5 -6.2342 0.0276
-4 7 6 -10.0855 -0.0059
-4 7 7 -8.0157 -0.0164
-4 7 8 -2.5438 -0.0041
-4 7 9 2.0185 0.0142
-4 7 10 3.0293 0.0233
-4 7 11 1.2566 0.0029
-4 7 12 -0.6765 -0.0422
-4 7 13 -1.1805 -0.0599
-4 7 14 -0.6809 -0.0160
-4 8 1 -6.9299 -0.1550
-4 8 2 3.5516 -0.1101
-4 8 3 10.6268 -0.0228
-4 8 4 10.4651 0.0449
-4 8 5 4.4515 0.0525
-4 8 6 -2.5740 0.0133
-4 8 7 -5.9335 -0.0221
-4 8 8 -4.2082 -0.0197
-4 8 9 0.1357 0.0091
-4 8 10 3.2004 0.0249
-4 8 11 3.1347 -0.0009
-4 8 12 1.2310 -0.0491
-4 8 13 -0.2035 -0.0611
-4 9 1 -5.5596 -0.1201
-4 9 2 -1.0347 -0.0719
-4 9 3 5.7008 0.0011
-4 9 4 9.9887 0.0514
-4 9 5 9.1564 0.0541
-4 9 6 4.2119 0.0142
-4 9 7 -1.1314 -0.0276
-4 9 8 -3.3855 -0.0280
-4 9 9 -1.9301 0.0081
-4 9 10 0.8992 0.0312
-4 9 11 2.3555 0.0071
-4 9 12 1.7924 -0.0384
-4 10 1 -4.3864 -0.0559
-4 10 2 -5.1167 -0.0079
-4 10 3 -2.3254 0.0436
-4 10 4 1.9146 0.0610
-4 10 5 4.5823 0.0392
-4 10 6 3.9629 -0.0022
-4 10 7 0.9209 -0.0294
-4 10 8 -2.0057 -0.0158
-4 10 9 -2.8519 0.0244
-4 10 10 -1.7306 0.0419
-4 10 11 -0.2564 0.0126
-4 11 1 -2.7902 -0.0605
-4 11 2 -4.3905 -0.0068
-4 11 3 -4.6613 0.0465
-4 11 4 -3.2522 0.0602
-4 11 5 -1.0628 0.0277
-4 11 6 0.3907 -0.0186
-4 11 7 0.3440 -0.0352
-4 11 8 -0.6517 -0.0078
-4 11 9 -1.4486 0.0314
-4 11 10 -1.4028 0.0360
-4 12 1 -0.1755 -0.0822
-4 12 2 0.0894 -0.0191
-4 12 3 -0.2429 0.0459
-4 12 4 -0.7625 0.0716
-4 12 5 -0.8729 0.0359
-4 12 6 -0.5601 -0.0283
-4 12 7 -0.2143 -0.0563
-4 12 8 -0.0684 -0.0248
-4 12 9 -0.0635 0.0197
-4 13 1 -0.1985 -0.0596
-4 13 2 1.2329 -0.0029
-4 13 3 2.4566 0.0493
-4 13 4 2.5151 0.0750
-4 13 5 1.6784 0.0454
-4 13 6 0.6947 -0.0271
-4 13 7 0.0278 -0.0739
-4 14 1 -2.3338 -0.0333
-4 14 2 -1.8065 0.0136
-4 14 3 -0.0458 0.0387
-4 14 4 1.3080 0.0515
-4 14 5 1.5300 0.0405
-4 14 6 1.0113 -0.0071
-4 15 1 -2.0342 -0.0131
-4 15 2 -2.9429 0.0393
-4 15 3 -2.1363 0.0455
-4 15 4 -0.7335 0.0327
-4 16 1 0.4380 0.0034
-3 -16 6 0.8262 0.0184
-3 -16 7 0.6922 0.0077
-3 -15 2 0.0099 0.0112
-3 -15 3 0.1558 0.0119
-3 -15 4 -0.0225 0.0039
-3 -15 5 -0.1984 0.0011
-3 -15 6 -0.1751 0.0079
-3 -15 7 -0.1640 0.0099
-3 -15 8 -0.4646 0.0021
-3 -15 9 -1.0689 0.0024
-3 -15 10 -1.6015 0.0209
-3 -14 1 -2.1704 -0.0069
-3 -14 2 -1.8478 -0.0178
-3 -14 3 -0.6095 -0.0151
-3 -14 4 0.5264 -0.0085
-3 -14 5 0.8191 -0.0037
-3 -14 6 0.4126 0.0028
-3 -14 7 -0.0328 0.0113
-3 -14 8 -0.1074 0.0155
-3 -14 9 -0.0089 0.0168
-3 -14 10 -0.1387 0.0224
-3 -14 11 -0.4648 0.0291
-3 -14 12 -0.5630 0.0289
-3 -14 13 -0.2722 0.0279
-3 -14 14 0.0763 0.0329
-3 -13 1 -2.3062 0.0049
-3 -13 2 -3.6392 -0.0218
-3 -13 3 -2.3624 -0.0275
-3 -13 4 0.7344 -0.0140
-3 -13 5 3.3573 0.0002
-3 -13 6 3.8425 0.0046
-3 -13 7 2.5554 0.0063
-3 -13 8 1.2259 0.0110
-3 -13 9 1.0955 0.0159
-3 -13 10 1.9105 0.0183
-3 -13 11 2.6429 0.0158
-3 -13 12 2.7175 0.0062
-3 -13 13 2.2500 -0.0012
-3 -13 14 1.5304 0.0048
-3 -13 15 0.7930 0.0118
-3 -12 1 0.5832 0.0020
-3 -12 2 -3.6560 -0.0275
-3 -12 3 -5.3462 -0.0301
-3 -12 4 -3.0206 -0.0115
-3 -12 5 1.4622 0.0058
-3 -12 6 4.5103 0.0072
-3 -12 7 4.0418 0.0030
-3 -12 8 1.1251 0.0066
-3 -12 9 -1.3920 0.0146
-3 -12 10 -1.5821 0.0182
-3 -12 11 0.2285 0.0138
-3 -12 12 2.3084 0.0010
-3 -12 13 3.1393 -0.0130
-3 -12 14 2.3407 -0.0152
-3 -12 15 0.6864 -0.0111
-3 -11 1 5.1518 -0.0405
-3 -11 2 0.1780 -0.0656
-3 -11 3 -5.3685 -0.0451
-3 -11 4 -7.4316 -0.0060
-3 -11 5 -4.7068 0.0163
-3 -11 6 0.0752 0.0101
-3 -11 7 2.5948 -0.0029
-3 -11 8 0.6999 -0.0012
-3 -11 9 -3.9614 0.0095
-3 -11 10 -7.5989 0.0141
-3 -11 11 -7.4856 0.0097
-3 -11 12 -3.9382 -0.0005
-3 -11 13 0.2818 -0.0114
-3 -11 14 2.3252 -0.0091
-3 -11 15 1.4380 0.0123
-3 -11 16 -0.7126 0.0280
-3 -11 17 -1.8660 0.0104
-3 -10 1 7.1602 -0.0500
-3 -10 2 5.7254 -0.0792
-3 -10 3 0.0903 -0.0502
-3 -10 4 -5.6932 -0.0013
-3 -10 5 -7.2412 0.0213
-3 -10 6 -3.6871 0.0071
-3 -10 7 1.5524 -0.0128
-3 -10 8 3.6860 -0.0103
-3 -10 9 0.5387 0.0053
-3 -10 10 -5.6305 0.0114
-3 -10 11 -9.9662 0.0066
-3 -10 12 -9.0194 0.0001
-3 -10 13 -3.5194 -0.0079
-3 -10 14 2.4297 -0.0112
-3 -10 15 4.9352 0.0109
-3 -10 16 3.4604 0.0560
-3 -10 17 0.6599 0.0827
-3 -10 18 -0.7361 0.0613
-3 -9 1 2.6796 -0.0493
-3 -9 2 5.9198 -0.0887
-3 -9 3 4.8520 -0.0663
-3 -9 4 0.3445 -0.0202
-3 -9 5 -3.5225 0.0052
-3 -9 6 -2.9700 -0.0023
-3 -9 7 2.0698 -0.0170
-3 -9 8 7.6629 -0.0113
-3 -9 9 8.9618 0.0080
-3 -9 10 4.2895 0.0144
-3 -9 11 -3.1775 0.0056
-3 -9 12 -7.8340 0.0009
-3 -9 13 -6.2674 0.0025
-3 -9 14 -0.0225 -0.0037
-3 -9 15 5.9214 -0.0093
-3 -9 16 7.5645 0.0121
-3 -9 17 5.0800 0.0538
-3 -8 1 -3.4840 -0.0876
-3 -8 2 0.1185 -0.1122
-3 -8 3 3.0062 -0.0810
-3 -8 4 2.9197 -0.0419
-3 -8 5 0.5516 -0.0219
-3 -8 6 -0.8682 -0.0168
-3 -8 7 1.4224 -0.0137
-3 -8 8 6.8931 -0.0040
-3 -8 9 11.6764 0.0097
-3 -8 10 11.5940 0.0140
-3 -8 11 5.8151 0.0030
-3 -8 12 -2.1177 -0.0068
-3 -8 13 -6.9511 -0.0011
-3 -8 14 -5.8824 0.0069
-3 -8 15 -0.7384 -0.0002
-3 -8 16 3.8041 -0.0084
-3 -8 17 4.5346 0.0063
-3 -8 18 2.3115 0.0326
-3 -7 1 -0.2780 -0.1464
-3 -7 2 -1.9208 -0.1333
-3 -7 3 -1.6705 -0.0639
-3 -7 4 -0.5750 -0.0239
-3 -7 5 -0.2667 -0.0299
-3 -7 6 -0.8108 -0.0334
-3 -7 7 -0.4397 -0.0101
-3 -7 8 2.4042 0.0142
-3 -7 9 6.9196 0.0166
-3 -7 10 10.0499 0.0050
-3 -7 11 8.8777 -0.0068
-3 -7 12 3.1560 -0.0136
-3 -7 13 -4.1331 -0.0102
-3 -7 14 -8.6921 0.0040
-3 -7 15 -8.1325 0.0142
-3 -7 16 -3.9907 0.0100
-3 -7 17 -0.2161 0.0031
-3 -7 18 0.7779 0.0071
-3 -6 1 12.6771 -0.2247
-3 -6 2 6.9725 -0.1923
-3 -6 3 -0.6000 -0.0684
-3 -6 4 -5.7722 0.0123
-3 -6 5 -7.0883 -0.0012
-3 -6 6 -5.9628 -0.0368
-3 -6 7 -4.1992 -0.0240
-3 -6 8 -2.2919 0.0143
-3 -6 9 0.0730 0.0222
-3 -6 10 2.6986 -0.0011
-3 -6 11 4.4124 -0.0176
-3 -6 12 3.7610 -0.0133
-3 -6 13 0.3198 -0.0026
-3 -6 14 -4.2990 0.0051
-3 -6 15 -7.0861 0.0109
-3 -6 16 -6.1988 0.0122
-3 -6 17 -2.9357 0.0072
-3 -6 18 -0.3076 0.0029
-3 -5 1 15.6329 -0.2536
-3 -5 2 16.3046 -0.2280
-3 -5 3 6.6418 -0.0895
-3 -5 4 -6.9953 0.0240
-3 -5 5 -16.4436 0.0332
-3 -5 6 -18.0246 -0.0152
-3 -5 7 -13.7786 -0.0343
-3 -5 8 -8.1738 -0.0088
-3 -5 9 -4.3179 0.0119
-3 -5 10 -2.5026 0.0011
-3 -5 11 -1.3033 -0.0164
-3 -5 12 0.2541 -0.0143
-3 -5 13 1.5264 -0.0004
-3 -5 14 1.2600 0.0069
-3 -5 15 -0.4359 0.0063
-3 -5 16 -1.8096 0.0060
-3 -5 17 -1.5170 0.0075
-3 -5 18 -0.2309 0.0075
-3 -4 1 -4.3728 -0.2250
-3 -4 2 11.4925 -0.1967
-3 -4 3 14.4146 -0.0820
-3 -4 4 3.0343 0.0077
-3 -4 5 -13.3987 0.0252
-3 -4 6 -23.4391 0.0013
-3 -4 7 -22.1861 -0.0166
-3 -4 8 -13.2888 -0.0136
-3 -4 9 -4.1953 -0.0044
-3 -4 10 0.1773 -0.0033
-3 -4 11 0.1571 -0.0078
-3 -4 12 -0.8014 -0.0085
-3 -4 13 -0.1046 -0.0032
-3 -4 14 1.9661 0.0024
-3 -4 15 3.4610 0.0051
-3 -4 16 3.2581 0.0079
-3 -4 17 2.0332 0.0120
-3 -4 18 1.0135 0.0119
-3 -4 19 0.5383 0.0039
-3 -3 1 -23.9055 -0.2368
-3 -3 2 0.2122 -0.1815
-3 -3 3 21.4808 -0.0671
-3 -3 4 26.3229 -0.0087
-3 -3 5 14.0666 -0.0129
-3 -3 6 -3.6810 -0.0209
-3 -3 7 -13.5770 -0.0100
-3 -3 8 -10.8643 -0.0016
-3 -3 9 -0.9900 -0.0066
-3 -3 10 7.1047 -0.0105
-3 -3 11 8.6097 -0.0044
-3 -3 12 5.0149 0.0024
-3 -3 13 0.9101 0.0010
-3 -3 14 -0.3480 -0.0035
-3 -3 15 1.2452 -0.0027
-3 -3 16 3.2579 0.0051
-3 -3 17 3.5664 0.0149
-3 -3 18 2.2488 0.0182
-3 -2 1 -17.8826 -0.2536
-3 -2 2 -4.4540 -0.1711
-3 -2 3 20.7428 -0.0479
-3 -2 4 40.7789 -0.0026
-3 -2 5 42.4354 -0.0273
-3 -2 6 26.8017 -0.0413
-3 -2 7 7.0780 -0.0168
-3 -2 8 -3.4545 0.0082
-3 -2 9 -1.4764 0.0061
-3 -2 10 6.5276 -0.0076
-3 -2 11 11.9114 -0.0107
-3 -2 12 10.5742 -0.0044
-3 -2 13 4.2684 -0.0019
-3 -2 14 -2.1020 -0.0046
-3 -2 15 -4.4794 -0.0039
-3 -2 16 -2.6420 0.0041
-3 -2 17 0.2510 0.0142
-3 -2 18 1.3454 0.0174
-3 -1 1 -2.6118 -0.2478
-3 -1 2 -8.9964 -0.1396
-3 -1 3 0.8218 -0.0154
-3 -1 4 19.9146 0.0200
-3 -1 5 33.1901 -0.0109
-3 -1 6 30.4112 -0.0284
-3 -1 7 14.6098 -0.0101
-3 -1 8 -1.9726 0.0111
-3 -1 9 -9.1369 0.0124
-3 -1 10 -5.7960 0.0002
-3 -1 11 1.8660 -0.0120
-3 -1 12 6.6051 -0.0162
-3 -1 13 4.9012 -0.0106
-3 -1 14 -1.4682 -0.0005
-3 -1 15 -7.1973 0.0079
-3 -1 16 -8.0823 0.0128
-3 -1 17 -4.7585 0.0141
-3 -1 18 -1.1963 0.0093
-3 0 1 -3.9324 -0.2469
-3 0 2 -17.8239 -0.1143
-3 0 3 -24.0306 0.0212
-3 0 4 -17.6896 0.0504
-3 0 5 -4.0927 0.0064
-3 0 6 5.5529 -0.0222
-3 0 7 4.3583 -0.0134
-3 0 8 -4.9003 0.0006
-3 0 9 -13.7953 0.0048
-3 0 10 -15.8840 0.0040
-3 0 11 -10.6561 -0.0042
-3 0 12 -2.4909 -0.0167
-3 0 13 2.8291 -0.0156
-3 0 14 2.1526 0.0030
-3 0 15 -2.5424 0.0197
-3 0 16 -6.0792 0.0216
-3 0 17 -5.4293 0.0146
-3 0 18 -2.3504 0.0053
-3 1 1 -15.7305 -0.2260
-3 1 2 -19.6321 -0.1029
-3 1 3 -24.7061 0.0274
-3 1 4 -26.0433 0.0633
-3 1 5 -20.2572 0.0193
-3 1 6 -10.2386 -0.0219
-3 1 7 -2.6764 -0.0222
-3 1 8 -1.7530 -0.0065
-3 1 9 -6.0261 0.0018
-3 1 10 -10.4790 0.0022
-3 1 11 -10.6124 -0.0058
-3 1 12 -5.4724 -0.0180
-3 1 13 1.7127 -0.0131
-3 1 14 5.9797 0.0138
-3 1 15 4.9990 0.0333
-3 1 16 1.1740 0.0239
-3 1 17 -1.3353 0.0014
-3 2 1 -18.6396 -0.2163
-3 2 2 -12.9446 -0.1229
-3 2 3 -6.4071 -0.0243
-3 2 4 -3.4232 0.0289
-3 2 5 -2.8029 0.0276
-3 2 6 -1.3028 0.0007
-3 2 7 1.8661 -0.0125
-3 2 8 4.5724 -0.0024
-3 2 9 4.5064 0.0095
-3 2 10 1.6933 0.0048
-3 2 11 -1.3165 -0.0128
-3 2 12 -1.5758 -0.0227
-3 2 13 1.4850 -0.0062
-3 2 14 5.2676 0.0265
-3 2 15 6.4632 0.0383
-3 2 16 4.4121 0.0119
-3 2 17 1.4487 -0.0243
-3 3 1 -9.2390 -0.1818
-3 3 2 -9.9100 -0.0880
-3 3 3 -0.7792 -0.0319
-3 3 4 9.2318 -0.0027
-3 3 5 13.2185 0.0201
-3 3 6 11.1328 0.0186
-3 3 7 7.2591 -0.0020
-3 3 8 5.0964 -0.0042
-3 3 9 4.8223 0.0127
-3 3 10 4.5448 0.0098
-3 3 11 3.0427 -0.0192
-3 3 12 1.0425 -0.0310
-3 3 13 0.0866 -0.0007
-3 3 14 0.6078 0.0377
-3 3 15 1.4697 0.0350
-3 3 16 1.4047 -0.0090
-3 4 1 6.2409 -0.1050
-3 4 2 -8.8825 0.0242
-3 4 3 -10.9192 0.0591
-3 4 4 -2.3481 0.0240
-3 4 5 7.3466 0.0066
-3 4 6 10.9631 0.0088
-3 4 7 8.0906 -0.0029
-3 4 8 2.9171 -0.0092
-3 4 9 -0.5448 0.0063
-3 4 10 -1.2392 0.0050
-3 4 11 -0.5509 -0.0293
-3 4 12 -0.1852 -0.0401
-3 4 13 -0.6518 0.0095
-3 4 14 -1.2847 0.0633
-3 4 15 -1.3278 0.0489
-3 4 16 -0.8204 -0.0184
-3 5 1 20.6645 -0.1162
-3 5 2 1.0892 0.0411
-3 5 3 -13.0192 0.1117
-3 5 4 -14.4229 0.0660
-3 5 5 -6.3967 0.0034
-3 5 6 2.5800 -0.0152
-3 5 7 6.2247 -0.0127
-3 5 8 3.8576 -0.0064
-3 5 9 -1.0279 0.0065
-3 5 10 -4.3441 0.0015
-3 5 11 -4.2774 -0.0319
-3 5 12 -1.9398 -0.0387
-3 5 13 0.2274 0.0203
-3 5 14 0.8173 0.0821
-3 5 15 0.3527 0.0625
-3 6 1 21.7937 -0.1428
-3 6 2 12.2129 -0.0131
-3 6 3 -2.5862 0.0830
-3 6 4 -12.2618 0.0775
-3 6 5 -12.2812 0.0113
-3 6 6 -5.4552 -0.0316
-3 6 7 1.9005 -0.0250
-3 6 8 4.8453 0.0027
-3 6 9 2.5757 0.0189
-3 6 10 -1.8782 0.0038
-3 6 11 -4.4854 -0.0298
-3 6 12 -3.5614 -0.0290
-3 6 13 -0.7875 0.0302
-3 6 14 1.0622 0.0826
-3 7 1 7.7469 -0.0832
-3 7 2 11.1032 -0.0101
-3 7 3 5.5445 0.0491
-3 7 4 -3.2389 0.0620
-3 7 5 -8.7355 0.0216
-3 7 6 -8.0063 -0.0241
-3 7 7 -2.7418 -0.0242
-3 7 8 2.6430 0.0104
-3 7 9 4.3101 0.0254
-3 7 10 1.7499 -0.0041
-3 7 11 -2.1052 -0.0402
-3 7 12 -3.8209 -0.0239
-3 7 13 -2.6789 0.0442
-3 7 14 -0.7138 0.0862
-3 8 1 -3.4850 -0.0558
-3 8 2 3.8460 0.0059
-3 8 3 6.1503 0.0346
-3 8 4 3.3593 0.0400
-3 8 5 -1.4137 0.0226
-3 8 6 -4.3289 -0.0068
-3 8 7 -3.4010 -0.0124
-3 8 8 0.3054 0.0113
-3 8 9 3.6321 0.0178
-3 8 10 3.9888 -0.0197
-3 8 11 1.6088 -0.0548
-3 8 12 -0.9454 -0.0266
-3 8 13 -1.6205 0.0482
-3 9 1 -2.1489 -0.0423
-3 9 2 0.6987 0.0444
-3 9 3 3.3183 0.0718
-3 9 4 4.1011 0.0468
-3 9 5 2.7043 0.0105
-3 9 6 0.3992 -0.0126
-3 9 7 -0.8807 -0.0103
-3 9 8 -0.1117 0.0105
-3 9 9 1.9233 0.0134
-3 9 10 3.3241 -0.0201
-3 9 11 2.9018 -0.0473
-3 9 12 1.2958 -0.0178
-3 10 1 2.2103 -0.0007
-3 10 2 0.8747 0.0972
-3 10 3 0.1243 0.1278
-3 10 4 0.1947 0.0697
-3 10 5 0.4973 -0.0083
-3 10 6 0.4098 -0.0382
-3 10 7 -0.0411 -0.0157
-3 10 8 -0.3188 0.0169
-3 10 9 -0.0279 0.0179
-3 10 10 0.6004 -0.0123
-3 10 11 0.9160 -0.0289
-3 11 1 2.6464 -0.0162
-3 11 2 2.0259 0.0734
-3 11 3 -0.2407 0.1201
-3 11 4 -2.3814 0.0702
-3 11 5 -3.1787 -0.0202
-3 11 6 -2.6596 -0.0518
-3 11 7 -1.6133 -0.0096
-3 11 8 -0.8264 0.0317
-3 11 9 -0.5529 0.0156
-3 11 10 -0.5006 -0.0309
-3 12 1 0.9694 -0.0305
-3 12 2 3.5376 0.0377
-3 12 3 3.0439 0.0943
-3 12 4 0.4920 0.0672
-3 12 5 -1.9945 -0.0215
-3 12 6 -2.9766 -0.0615
-3 12 7 -2.3667 -0.0109
-3 12 8 -1.0809 0.0439
-3 13 1 -1.2832 -0.0006
-3 13 2 2.7516 0.0427
-3 13 3 4.8677 0.0870
-3 13 4 4.1328 0.0678
-3 13 5 1.7820 -0.0219
-3 13 6 -0.3719 -0.0820
-3 13 7 -1.2744 -0.0405
-3 14 1 -3.4503 0.0006
-3 14 2 -0.8231 0.0331
-3 14 3 2.0193 0.0677
-3 14 4 3.1142 0.0582
-3 14 5 2.3906 -0.0149
-3 15 1 -3.4054 -0.0065
-3 15 2 -2.8559 0.0297
-3 15 3 -1.0419 0.0629
-3 16 1 -1.1171 0.0024
-2 -16 3 0.9801 -0.0356
-2 -16 4 0.7565 -0.0134
-2 -16 5 0.5352 0.0091
-2 -16 6 0.3417 0.0070
-2 -16 7 0.1687 -0.0096
-2 -16 8 -0.0110 -0.0110
-2 -16 9 -0.2080 0.0055
-2 -16 10 -0.2906 0.0118
-2 -15 1 0.0229 -0.0054
-2 -15 2 1.5840 -0.0306
-2 -15 3 2.3815 -0.0283
-2 -15 4 1.8048 -0.0094
-2 -15 5 0.3748 0.0050
-2 -15 6 -0.8547 0.0033
-2 -15 7 -1.1951 -0.0098
-2 -15 8 -0.8269 -0.0149
-2 -15 9 -0.5173 0.0000
-2 -15 10 -0.7502 0.0191
-2 -15 11 -1.2378 0.0189
-2 -14 1 -3.6090 -0.0328
-2 -14 2 -1.2537 -0.0503
-2 -14 3 1.6411 -0.0317
-2 -14 4 2.7477 -0.0055
-2 -14 5 1.3340 0.0018
-2 -14 6 -1.1573 -0.0026
-2 -14 7 -2.5670 -0.0035
-2 -14 8 -1.9519 0.0017
-2 -14 9 -0.2511 0.0111
-2 -14 10 0.7997 0.0195
-2 -14 11 0.3313 0.0190
-2 -14 12 -1.0634 0.0125
-2 -14 13 -2.1392 0.0106
-2 -14 14 -2.1478 0.0095
-2 -14 15 -1.3166 -0.0021
-2 -13 1 -5.4652 -0.0498
-2 -13 2 -4.6828 -0.0632
-2 -13 3 -0.7796 -0.0346
-2 -13 4 3.3067 0.0005
-2 -13 5 4.4895 0.0052
-2 -13 6 2.3686 -0.0074
-2 -13 7 -0.6161 -0.0074
-2 -13 8 -1.5591 0.0046
-2 -13 9 0.4245 0.0126
-2 -13 10 3.6774 0.0115
-2 -13 11 5.5791 0.0045
-2 -13 12 4.6907 -0.0008
-2 -13 13 1.7601 0.0054
-2 -13 14 -1.0448 0.0178
-2 -13 15 -2.0034 0.0140
-2 -13 16 -1.2293 -0.0094
-2 -12 1 -2.2059 -0.0753
-2 -12 2 -4.8840 -0.0792
-2 -12 3 -3.4470 -0.0403
-2 -12 4 1.1489 0.0018
-2 -12 5 5.1362 0.0076
-2 -12 6 5.3617 -0.0083
-2 -12 7 2.0545 -0.0089
-2 -12 8 -1.5757 0.0064
-2 -12 9 -2.1621 0.0140
-2 -12 10 1.1052 0.0082
-2 -12 11 5.8804 -0.0021
-2 -12 12 8.4998 -0.0112
-2 -12 13 6.8855 -0.0122
-2 -12 14 2.2728 -0.0020
-2 -12 15 -1.8688 -0.0003
-2 -12 16 -3.0052 -0.0278
-2 -12 17 -1.6691 -0.0653
-2 -11 1 2.4598 -0.1297
-2 -11 2 -1.7627 -0.1150
-2 -11 3 -4.2599 -0.0551
-2 -11 4 -3.0092 -0.0001
-2 -11 5 0.6123 0.0113
-2 -11 6 2.9209 -0.0048
-2 -11 7 1.2876 -0.0072
-2 -11 8 -3.4876 0.0071
-2 -11 9 -7.7464 0.0111
-2 -11 10 -7.8648 0.0006
-2 -11 11 -3.2186 -0.0074
-2 -11 12 3.0806 -0.0115
-2 -11 13 6.4668 -0.0163
-2 -11 14 4.6572 -0.0101
-2 -11 15 -0.3392 0.0080
-2 -11 16 -4.1468 0.0058
-2 -11 17 -4.2603 -0.0335
-2 -10 1 2.9524 -0.1499
-2 -10 2 1.3604 -0.1139
-2 -10 3 -1.7020 -0.0433
-2 -10 4 -3.5786 0.0074
-2 -10 5 -2.6964 0.0134
-2 -10 6 -0.3473 -0.0056
-2 -10 7 0.3707 -0.0110
-2 -10 8 -2.5485 0.0025
-2 -10 9 -7.9181 0.0067
-2 -10 10 -11.9351 -0.0059
-2 -10 11 -11.1140 -0.0107
-2 -10 12 -5.2718 -0.0033
-2 -10 13 1.9500 -0.0067
-2 -10 14 5.7574 -0.0170
-2 -10 15 4.1811 -0.0015
-2 -10 16 -0.2339 0.0335
-2 -10 17 -3.1074 0.0368
-2 -10 18 -2.6505 -0.0046
-2 -9 1 -2.0020 -0.1510
-2 -9 2 -0.0380 -0.0935
-2 -9 3 0.8891 -0.0216
-2 -9 4 0.7742 0.0095
-2 -9 5 0.9589 0.0037
-2 -9 6 2.3288 -0.0107
-2 -9 7 3.9103 -0.0119
-2 -9 8 3.5360 0.0012
-2 -9 9 0.0664 0.0071
-2 -9 10 -5.0136 -0.0063
-2 -9 11 -8.2965 -0.0166
-2 -9 12 -6.9957 -0.0038
-2 -9 13 -1.3169 0.0079
-2 -9 14 5.2491 -0.0075
-2 -9 15 8.3832 -0.0218
-2 -9 16 6.5942 0.0036
-2 -9 17 2.4950 0.0433
-2 -9 18 -0.1683 0.0421
-2 -8 1 -7.1825 -0.1688
-2 -8 2 -6.5963 -0.0787
-2 -8 3 -2.5989 0.0042
-2 -8 4 2.2680 0.0121
-2 -8 5 5.8449 -0.0160
-2 -8 6 7.7373 -0.0245
-2 -8 7 8.5487 -0.0121
-2 -8 8 8.4395 -0.0002
-2 -8 9 6.8782 0.0029
-2 -8 10 3.6556 -0.0052
-2 -8 11 -0.2258 -0.0181
-2 -8 12 -2.7741 -0.0166
-2 -8 13 -2.2398 0.0014
-2 -8 14 1.3068 0.0074
-2 -8 15 5.3603 -0.0080
-2 -8 16 6.7350 -0.0112
-2 -8 17 4.6563 0.0172
-2 -8 18 1.4947 0.0425
-2 -7 1 -2.6361 -0.2011
-2 -7 2 -10.0668 -0.0740
-2 -7 3 -10.8121 0.0353
-2 -7 4 -4.9460 0.0340
-2 -7 5 3.1196 -0.0255
-2 -7 6 8.7312 -0.0450
-2 -7 7 10.1465 -0.0165
-2 -7 8 8.5493 0.0046
-2 -7 9 6.0520 0.0005
-2 -7 10 3.8854 -0.0074
-2 -7 11 1.9674 -0.0120
-2 -7 12 -0.2272 -0.0178
-2 -7 13 -2.4238 -0.0159
-2 -7 14 -3.3686 -0.0028
-2 -7 15 -2.2966 0.0065
-2 -7 16 -0.3050 0.0065
-2 -7 17 0.6445 0.0115
-2 -7 18 0.0888 0.0227
-2 -7 19 -0.6369 0.0205
-2 -6 1 15.7501 -0.2655
-2 -6 2 0.9693 -0.1333
-2 -6 3 -11.7156 0.0015
-2 -6 4 -14.4968 0.0378
-2 -6 5 -7.4984 -0.0078
-2 -6 6 2.5767 -0.0409
-2 -6 7 8.4948 -0.0203
-2 -6 8 7.6190 0.0078
-2 -6 9 2.5626 0.0036
-2 -6 10 -2.1047 -0.0128
-2 -6 11 -3.7771 -0.0145
-2 -6 12 -3.1919 -0.0103
-2 -6 13 -2.6670 -0.0125
-2 -6 14 -3.3527 -0.0106
-2 -6 15 -4.3171 0.0027
-2 -6 16 -4.1570 0.0150
-2 -6 17 -2.8604 0.0155
-2 -6 18 -1.5329 0.0087
-2 -6 19 -0.7952 0.0005
-2 -5 1 28.0198 -0.2653
-2 -5 2 17.8528 -0.1513
-2 -5 3 -2.0825 -0.0457
-2 -5 4 -18.4134 0.0053
-2 -5 5 -21.4649 0.0080
-2 -5 6 -12.1296 -0.0063
-2 -5 7 0.2634 -0.0086
-2 -5 8 6.2415 0.0002
-2 -5 9 3.2624 -0.0003
-2 -5 10 -3.9337 -0.0127
-2 -5 11 -8.7473 -0.0190
-2 -5 12 -8.2053 -0.0132
-2 -5 13 -4.1402 -0.0067
-2 -5 14 -0.4127 -0.0037
-2 -5 15 0.6440 0.0039
-2 -5 16 -0.3576 0.0160
-2 -5 17 -1.3520 0.0200
-2 -5 18 -1.2441 0.0110
-2 -5 19 -0.5412 -0.0011
-2 -4 1 9.8500 -0.1946
-2 -4 2 16.2346 -0.0559
-2 -4 3 5.4224 0.0032
-2 -4 4 -14.6294 -0.0069
-2 -4 5 -28.9586 -0.0084
-2 -4 6 -27.7567 0.0093
-2 -4 7 -13.6872 0.0127
-2 -4 8 1.5686 -0.0015
-2 -4 9 7.7757 -0.0124
-2 -4 10 3.7247 -0.0146
-2 -4 11 -4.0811 -0.0152
-2 -4 12 -8.3290 -0.0147
-2 -4 13 -6.2780 -0.0095
-2 -4 14 -0.4172 -0.0009
-2 -4 15 4.4717 0.0076
-2 -4 16 5.3688 0.0135
-2 -4 17 3.1280 0.0133
-2 -4 18 0.7238 0.0047
-2 -4 19 -0.1559 -0.0055
-2 -3 1 -15.8849 -0.1941
-2 -3 2 2.2075 -0.0062
-2 -3 3 9.2366 0.0701
-2 -3 4 0.6555 0.0205
-2 -3 5 -15.2530 -0.0303
-2 -3 6 -24.3218 -0.0207
-2 -3 7 -18.6714 0.0034
-2 -3 8 -2.9297 0.0002
-2 -3 9 11.0236 -0.0157
-2 -3 10 14.7531 -0.0204
-2 -3 11 8.8557 -0.0154
-2 -3 12 0.1244 -0.0103
-2 -3 13 -4.6399 -0.0052
-2 -3 14 -2.9686 0.0019
-2 -3 15 2.3765 0.0076
-2 -3 16 6.2124 0.0070
-2 -3 17 5.7645 -0.0007
-2 -3 18 2.7632 -0.0112
-2 -2 1 -5.5384 -0.2005
-2 -2 2 6.3634 -0.0200
-2 -2 3 19.0086 0.0685
-2 -2 4 22.4135 0.0327
-2 -2 5 13.5035 -0.0313
-2 -2 6 -0.3473 -0.0459
-2 -2 7 -7.6942 -0.0222
-2 -2 8 -3.2940 -0.0017
-2 -2 9 8.0118 -0.0011
-2 -2 10 16.8308 -0.0136
-2 -2 11 17.2806 -0.0233
-2 -2 12 10.1964 -0.0168
-2 -2 13 1.0695 0.0015
-2 -2 14 -4.1375 0.0150
-2 -2 15 -3.1506 0.0148
-2 -2 16 1.0553 0.0057
-2 -2 17 3.5798 -0.0054
-2 -2 18 2.7379 -0.0141
-2 -1 1 25.8808 -0.1833
-2 -1 2 24.6394 -0.0239
-2 -1 3 26.2088 0.0450
-2 -1 4 27.8679 0.0215
-2 -1 5 24.1711 -0.0191
-2 -1 6 13.5912 -0.0301
-2 -1 7 1.3620 -0.0183
-2 -1 8 -5.0334 -0.0006
-2 -1 9 -2.7103 0.0099
-2 -1 10 4.6048 -0.0015
-2 -1 11 10.3441 -0.0253
-2 -1 12 10.0493 -0.0263
-2 -1 13 3.9572 0.0033
-2 -1 14 -3.4545 0.0271
-2 -1 15 -6.9503 0.0198
-2 -1 16 -5.1122 -0.0005
-2 -1 17 -1.2823 -0.0088
-2 -1 18 0.6854 -0.0050
-2 0 1 24.6595 -0.1880
-2 0 2 24.4119 -0.0358
-2 0 3 17.6250 0.0452
-2 0 4 10.3676 0.0373
-2 0 5 5.3971 0.0028
-2 0 6 1.0264 -0.0105
-2 0 7 -4.6578 -0.0065
-2 0 8 -10.3359 0.0006
-2 0 9 -12.6675 0.0058
-2 0 10 -10.0047 -0.0013
-2 0 11 -4.2483 -0.0209
-2 0 12 0.5435 -0.0237
-2 0 13 1.2007 0.0049
-2 0 14 -2.0435 0.0282
-2 0 15 -5.6536 0.0128
-2 0 16 -6.1493 -0.0160
-2 0 17 -3.5681 -0.0163
-2 0 18 -0.8012 0.0071
-2 1 1 -15.0093 -0.0587
-2 1 2 1.2808 0.0020
-2 1 3 4.8048 0.0523
-2 1 4 -1.7485 0.0595
-2 1 5 -9.4072 0.0244
-2 1 6 -12.3252 -0.0093
-2 1 7 -11.3448 -0.0110
-2 1 8 -10.2072 0.0026
-2 1 9 -10.4421 0.0031
-2 1 10 -10.4908 -0.0122
-2 1 11 -8.5041 -0.0242
-2 1 12 -4.7154 -0.0128
-2 1 13 -1.1960 0.0179
-2 1 14 0.1516 0.0323
-2 1 15 -0.6174 0.0068
-2 1 16 -1.6522 -0.0276
-2 1 17 -1.4330 -0.0243
-2 2 1 -46.8733 0.1398
-2 2 2 -20.2161 0.0874
-2 2 3 1.6070 0.0319
-2 2 4 8.0651 0.0267
-2 2 5 2.6835 0.0211
-2 2 6 -4.1379 -0.0085
-2 2 7 -5.7948 -0.0172
-2 2 8 -3.1712 0.0051
-2 2 9 -0.3442 0.0088
-2 2 10 0.5862 -0.0197
-2 2 11 0.2899 -0.0327
-2 2 12 0.1302 -0.0027
-2 2 13 0.6911 0.0345
-2 2 14 1.6141 0.0322
-2 2 15 2.0661 -0.0072
-2 2 16 1.6162 -0.0373
-2 2 17 0.7562 -0.0234
-2 3 1 -42.0290 0.1517
-2 3 2 -27.2373 0.1316
-2 3 3 -1.7929 0.0232
-2 3 4 16.2385 -0.0201
-2 3 5 18.7408 -0.0030
-2 3 6 10.9265 -0.0040
-2 3 7 3.0092 -0.0138
-2 3 8 0.6514 0.0042
-2 3 9 2.8651 0.0136
-2 3 10 5.9712 -0.0165
-2 3 11 7.2578 -0.0335
-2 3 12 5.9473 0.0037
-2 3 13 3.0475 0.0409
-2 3 14 0.5526 0.0158
-2 3 15 -0.3242 -0.0410
-2 3 16 -0.1440 -0.0551
-2 4 1 -14.9029 0.0284
-2 4 2 -22.7648 0.1285
-2 4 3 -12.0814 0.0735
-2 4 4 5.0850 -0.0030
-2 4 5 15.1470 -0.0148
-2 4 6 13.6284 -0.0030
-2 4 7 5.6650 -0.0021
-2 4 8 -1.1270 0.0058
-2 4 9 -2.8282 0.0098
-2 4 10 -0.1341 -0.0138
-2 4 11 3.7343 -0.0257
-2 4 12 5.4000 0.0138
-2 4 13 3.5873 0.0484
-2 4 14 0.1299 0.0066
-2 4 15 -2.0073 -0.0687
-2 4 16 -1.8671 -0.0773
-2 5 1 9.9095 -0.0483
-2 5 2 -9.0163 0.0875
-2 5 3 -15.0380 0.1178
-2 5 4 -8.5799 0.0553
-2 5 5 1.5696 -0.0029
-2 5 6 6.8016 -0.0123
-2 5 7 4.6899 0.0013
-2 5 8 -1.4009 0.0101
-2 5 9 -6.3669 0.0034
-2 5 10 -6.9102 -0.0158
-2 5 11 -3.1909 -0.0160
-2 5 12 1.5274 0.0220
-2 5 13 3.5955 0.0461
-2 5 14 2.3123 -0.0028
-2 5 15 0.1301 -0.0790
-2 6 1 17.6669 0.0290
-2 6 2 5.0641 0.0733
-2 6 3 -5.5655 0.1107
-2 6 4 -8.6382 0.0839
-2 6 5 -4.8685 0.0118
-2 6 6 0.7668 -0.0270
-2 6 7 3.4277 -0.0099
-2 6 8 1.4737 0.0133
-2 6 9 -3.1499 0.0051
-2 6 10 -6.6152 -0.0146
-2 6 11 -6.1053 -0.0068
-2 6 12 -2.2133 0.0258
-2 6 13 1.6248 0.0305
-2 6 14 2.6722 -0.0239
-2 7 1 6.7311 0.1893
-2 7 2 5.8392 0.1287
-2 7 3 1.8048 0.0847
-2 7 4 -1.8965 0.0583
-2 7 5 -2.7756 0.0112
-2 7 6 -0.8016 -0.0261
-2 7 7 1.9493 -0.0124
-2 7 8 2.9236 0.0165
-2 7 9 0.9911 0.0092
-2 7 10 -2.5173 -0.0128
-2 7 11 -4.7601 0.0006
-2 7 12 -4.0284 0.0359
-2 7 13 -1.4597 0.0305
-2 7 14 0.4053 -0.0291
-2 8 1 -5.9264 0.2064
-2 8 2 -2.8279 0.1556
-2 8 3 -0.3853 0.0625
-2 8 4 0.7064 0.0143
-2 8 5 0.7843 -0.0008
-2 8 6 0.8344 -0.0082
-2 8 7 1.4843 0.0021
-2 8 8 2.3494 0.0173
-2 8 9 2.3583 0.0050
-2 8 10 0.9348 -0.0158
-2 8 11 -1.0891 0.0014
-2 8 12 -2.1269 0.0405
-2 8 13 -1.5834 0.0364
-2 9 1 -4.4591 0.1058
-2 9 2 -6.1220 0.1457
-2 9 3 -4.8333 0.0794
-2 9 4 -1.7205 0.0056
-2 9 5 1.1702 -0.0139
-2 9 6 2.6030 -0.0016
-2 9 7 2.6891 0.0102
-2 9 8 2.3044 0.0105
-2 9 9 2.0838 -0.0019
-2 9 10 1.8773 -0.0087
-2 9 11 1.2595 0.0143
-2 9 12 0.3881 0.0462
-2 10 1 4.8176 0.0452
-2 10 2 -1.3071 0.1444
-2 10 3 -5.1036 0.1190
-2 10 4 -4.8963 0.0228
-2 10 5 -1.9200 -0.0276
-2 10 6 1.2715 -0.0127
-2 10 7 2.7540 0.0059
-2 10 8 2.3276 -0.0024
-2 10 9 1.2176 -0.0127
-2 10 10 0.6133 0.0041
-2 11 1 8.6756 0.0163
-2 11 2 4.1985 0.1172
-2 11 3 -1.7064 0.1182
-2 11 4 -5.3211 0.0244
-2 11 5 -5.1659 -0.0375
-2 11 6 -2.4429 -0.0138
-2 11 7 0.3451 0.0163
-2 11 8 1.3632 -0.0092
-2 11 9 0.7042 -0.0443
-2 12 1 5.4740 0.0321
-2 12 2 5.9327 0.1067
-2 12 3 2.5094 0.1084
-2 12 4 -1.8722 0.0196
-2 12 5 -4.3036 -0.0448
-2 12 6 -3.8544 -0.0109
-2 12 7 -1.7028 0.0380
-2 12 8 0.1374 0.0045
-2 13 1 1.0333 0.0708
-2 13 2 4.3856 0.1245
-2 13 3 4.5418 0.1075
-2 13 4 2.1921 0.0104
-2 13 5 -0.4909 -0.0625
-2 13 6 -1.8149 -0.0297
-2 14 1 -1.2768 0.0512
-2 14 2 1.4069 0.1080
-2 14 3 2.9233 0.0813
-2 14 4 2.5770 -0.0162
-2 15 1 -1.5800 0.0307
-2 15 2 -0.6203 0.1069
-1 -16 1 1.6551 -0.0945
-1 -16 3 0.8169 -0.0269
-1 -16 4 -0.3600 0.0007
-1 -16 5 -0.8712 -0.0037
-1 -16 6 -0.4050 -0.0184
-1 -16 7 0.4847 -0.0184
-1 -16 8 0.8351 -0.0011
-1 -16 9 0.2795 0.0087
-1 -16 10 -0.5056 -0.0083
-1 -16 11 -0.6503 -0.0358
-1 -15 1 2.0606 -0.1024
-1 -15 2 3.7891 -0.0756
-1 -15 3 3.3522 -0.0199
-1 -15 4 1.0616 0.0019
-1 -15 5 -1.1952 -0.0074
-1 -15 6 -1.7072 -0.0183
-1 -15 7 -0.3892 -0.0197
-1 -15 8 1.1981 -0.0128
-1 -15 9 1.3076 -0.0037
-1 -15 10 -0.2830 -0.0054
-1 -15 11 -2.1007 -0.0220
-1 -15 12 -2.5780 -0.0391
-1 -15 13 -1.5644 -0.0463
-1 -14 1 -1.6915 -0.1133
-1 -14 2 1.6357 -0.0704
-1 -14 3 3.3891 -0.0027
-1 -14 4 2.0213 0.0109
-1 -14 5 -1.2207 -0.0157
-1 -14 6 -3.5238 -0.0270
-1 -14 7 -3.0264 -0.0147
-1 -14 8 -0.3393 -0.0039
-1 -14 9 2.0098 -0.0030
-1 -14 10 1.7552 -0.0075
-1 -14 11 -1.0788 -0.0159
-1 -14 12 -4.1918 -0.0235
-1 -14 13 -5.1171 -0.0257
-1 -14 14 -3.3935 -0.0270
-1 -14 15 -0.7323 -0.0282
-1 -13 1 -4.6861 -0.1171
-1 -13 2 -2.1461 -0.0649
-1 -13 3 1.2320 0.0097
-1 -13 4 2.5513 0.0235
-1 -13 5 0.8185 -0.0144
-1 -13 6 -2.1267 -0.0352
-1 -13 7 -3.3515 -0.0207
-1 -13 8 -1.3332 -0.0065
-1 -13 9 2.7566 -0.0098
-1 -13 10 5.8181 -0.0176
-1 -13 11 5.2298 -0.0218
-1 -13 12 1.1561 -0.0207
-1 -13 13 -3.3734 -0.0101
-1 -13 14 -5.0361 0.0027
-1 -13 15 -3.1891 0.0030
-1 -12 1 -1.3469 -0.1114
-1 -12 2 -1.5860 -0.0587
-1 -12 3 0.4233 0.0063
-1 -12 4 2.8307 0.0190
-1 -12 5 3.2777 -0.0152
-1 -12 6 1.3111 -0.0351
-1 -12 7 -1.1288 -0.0204
-1 -12 8 -1.3592 -0.0070
-1 -12 9 1.7910 -0.0126
-1 -12 10 6.7442 -0.0179
-1 -12 11 9.9772 -0.0160
-1 -12 12 8.6712 -0.0172
-1 -12 13 3.2957 -0.0154
-1 -12 14 -2.3994 -0.0025
-1 -12 15 -4.5628 0.0021
-1 -12 16 -2.7562 -0.0170
-1 -12 17 0.0495 -0.0350
-1 -11 1 3.4043 -0.1248
-1 -11 2 2.2328 -0.0629
-1 -11 3 1.4678 -0.0114
-1 -11 4 1.6506 -0.0034
-1 -11 5 1.8028 -0.0259
-1 -11 6 0.6082 -0.0338
-1 -11 7 -1.9249 -0.0149
-1 -11 8 -4.0927 -0.0042
-1 -11 9 -3.7575 -0.0179
-1 -11 10 -0.2435 -0.0255
-1 -11 11 4.6361 -0.0128
-1 -11 12 7.4785 -0.0064
-1 -11 13 5.8389 -0.0147
-1 -11 14 0.5775 -0.0103
-1 -11 15 -4.4208 0.0055
-1 -11 16 -5.6464 -0.0072
-1 -11 17 -3.2886 -0.0490
-1 -11 18 -0.5265 -0.0657
-1 -10 1 1.3052 -0.1368
-1 -10 2 3.3783 -0.0450
-1 -10 3 3.0073 -0.0056
-1 -10 4 0.9522 -0.0169
-1 -10 5 -1.4298 -0.0381
-1 -10 6 -3.5443 -0.0382
-1 -10 7 -5.5750 -0.0174
-1 -10 8 -7.5074 -0.0056
-1 -10 9 -8.5183 -0.0205
-1 -10 10 -7.5009 -0.0334
-1 -10 11 -4.2278 -0.0158
-1 -10 12 -0.0705 0.0057
-1 -10 13 2.4886 -0.0036
-1 -10 14 1.6381 -0.0186
-1 -10 15 -1.8325 -0.0023
-1 -10 16 -4.7531 0.0155
-1 -10 17 -4.6170 -0.0130
-1 -10 18 -2.1765 -0.0611
-1 -9 1 -7.2654 -0.1600
-1 -9 2 -0.9829 -0.0236
-1 -9 3 4.0625 0.0200
-1 -9 4 4.9465 -0.0134
-1 -9 5 2.0980 -0.0427
-1 -9 6 -1.8703 -0.0378
-1 -9 7 -4.6660 -0.0182
-1 -9 8 -5.6818 -0.0058
-1 -9 9 -5.5312 -0.0119
-1 -9 10 -4.8674 -0.0264
-1 -9 11 -3.7176 -0.0219
-1 -9 12 -1.7314 0.0015
-1 -9 13 0.9291 0.0065
-1 -9 14 3.0071 -0.0150
-1 -9 15 3.0540 -0.0206
-1 -9 16 1.2481 0.0046
-1 -9 17 -0.4493 0.0121
-1 -9 18 -0.5810 -0.0258
-1 -8 1 -14.5060 -0.1768
-1 -8 2 -9.4916 -0.0120
-1 -8 3 0.7802 0.0518
-1 -8 4 9.3183 0.0064
-1 -8 5 11.3214 -0.0408
-1 -8 6 7.3448 -0.0378
-1 -8 7 1.7757 -0.0198
-1 -8 8 -1.1976 -0.0141
-1 -8 9 -0.4564 -0.0133
-1 -8 10 2.1752 -0.0157
-1 -8 11 4.1794 -0.0212
-1 -8 12 4.5296 -0.0159
-1 -8 13 4.0861 -0.0006
-1 -8 14 4.0833 0.0028
-1 -8 15 4.4844 -0.0054
-1 -8 16 4.2397 -0.0006
-1 -8 17 2.9785 0.0135
-1 -8 18 1.5475 0.0054
-1 -8 19 0.7097 -0.0243
-1 -7 1 -11.6297 -0.1250
-1 -7 2 -15.9971 0.0100
-1 -7 3 -8.7778 0.0753
-1 -7 4 4.5206 0.0318
-1 -7 5 14.4201 -0.0370
-1 -7 6 15.0523 -0.0501
-1 -7 7 8.0591 -0.0273
-1 -7 8 0.1831 -0.0176
-1 -7 9 -2.7025 -0.0176
-1 -7 10 0.1835 -0.0098
-1 -7 11 5.1032 -0.0070
-1 -7 12 7.6810 -0.0160
-1 -7 13 6.3490 -0.0159
-1 -7 14 2.8605 0.0006
-1 -7 15 0.0588 0.0134
-1 -7 16 -0.7511 0.0131
-1 -7 17 -0.3312 0.0110
-1 -7 18 0.0722 0.0093
-1 -7 19 0.0762 0.0001
-1 -6 1 6.1203 -0.0430
-1 -6 2 -8.8136 0.0003
-1 -6 3 -13.7666 0.0228
-1 -6 4 -5.9164 0.0124
-1 -6 5 7.5328 -0.0271
-1 -6 6 15.5660 -0.0490
-1 -6 7 12.3086 -0.0310
-1 -6 8 1.2275 -0.0082
-1 -6 9 -8.7353 -0.0066
-1 -6 10 -11.0379 -0.0100
-1 -6 11 -6.0573 -0.0059
-1 -6 12 0.7638 -0.0060
-1 -6 13 3.9936 -0.0104
-1 -6 14 2.0376 -0.0039
-1 -6 15 -2.4594 0.0107
-1 -6 16 -5.4548 0.0134
-1 -6 17 -5.1329 0.0008
-1 -6 18 -2.8680 -0.0107
-1 -6 19 -0.9342 -0.0115
-1 -5 1 21.8337 0.0451
-1 -5 2 7.0576 0.0170
-1 -5 3 -7.8904 -0.0542
-1 -5 4 -12.3484 -0.0617
-1 -5 5 -4.3273 -0.0320
-1 -5 6 7.9236 -0.0213
-1 -5 7 13.0076 -0.0184
-1 -5 8 6.1833 -0.0032
-1 -5 9 -7.0965 0.0042
-1 -5 10 -16.9013 -0.0082
-1 -5 11 -17.3668 -0.0183
-1 -5 12 -10.0998 -0.0110
-1 -5 13 -1.3457 0.0022
-1 -5 14 3.0933 0.0092
-1 -5 15 1.7089 0.0099
-1 -5 16 -2.2581 0.0046
-1 -5 17 -4.3765 -0.0070
-1 -5 18 -3.3158 -0.0169
-1 -5 19 -1.1441 -0.0155
-1 -4 1 5.3166 0.0603
-1 -4 2 2.4977 0.0887
-1 -4 3 -7.8485 -0.0273
-1 -4 4 -17.0839 -0.0968
-1 -4 5 -16.6554 -0.0588
-1 -4 6 -5.8921 -0.0049
-1 -4 7 6.7417 0.0066
-1 -4 8 11.0102 0.0017
-1 -4 9 4.0679 0.0003
-1 -4 10 -7.7654 -0.0084
-1 -4 11 -15.4475 -0.0194
-1 -4 12 -14.3613 -0.0132
-1 -4 13 -6.4277 0.0064
-1 -4 14 2.3321 0.0161
-1 -4 15 6.3369 0.0068
-1 -4 16 4.5698 -0.0082
-1 -4 17 0.7466 -0.0139
-1 -4 18 -1.1421 -0.0081
-1 -4 19 -0.6986 0.0022
-1 -3 1 -26.0807 -0.0536
-1 -3 2 -21.9963 0.0751
-1 -3 3 -20.1786 0.0438
-1 -3 4 -21.2345 -0.0379
-1 -3 5 -20.7893 -0.0549
-1 -3 6 -13.7950 -0.0186
-1 -3 7 -0.7524 0.0093
-1 -3 8 11.2894 0.0104
-1 -3 9 14.9008 -0.0023
-1 -3 10 9.0074 -0.0165
-1 -3 11 -0.7761 -0.0187
-1 -3 12 -7.2649 -0.0035
-1 -3 13 -6.7135 0.0132
-1 -3 14 -0.7078 0.0125
-1 -3 15 5.4191 -0.0045
-1 -3 16 7.0873 -0.0204
-1 -3 18 1.1408 -0.0060
-1 -2 1 -12.7222 -0.0563
-1 -2 2 -19.9991 0.0320
-1 -2 3 -19.9867 0.0511
-1 -2 4 -15.5851 0.0179
-1 -2 5 -10.8160 -0.0188
-1 -2 6 -6.1987 -0.0285
-1 -2 7 0.4200 -0.0107
-1 -2 8 9.2193 0.0117
-1 -2 9 16.4644 0.0092
-1 -2 10 17.8430 -0.0155
-1 -2 11 12.7183 -0.0238
-1 -2 12 4.7039 0.0006
-1 -2 13 -1.1540 0.0225
-1 -2 14 -1.9363 0.0119
-1 -2 15 1.1007 -0.0127
-1 -2 16 3.8842 -0.0207
-1 -2 17 3.6867 -0.0112
-1 -1 1 45.7249 0.0232
-1 -1 2 23.0666 0.0373
-1 -1 3 4.3336 0.0187
-1 -1 4 -2.7373 0.0033
-1 -1 5 -0.9163 -0.0058
-1 -1 6 2.5545 -0.0132
-1 -1 7 4.0317 -0.0092
-1 -1 8 5.0443 0.0085
-1 -1 9 7.6274 0.0136
-1 -1 10 10.6594 -0.0077
-1 -1 11 11.2302 -0.0205
-1 -1 12 8.0698 0.0031
-1 -1 13 2.8803 0.0276
-1 -1 14 -1.1538 0.0105
-1 -1 15 -2.0665 -0.0223
-1 -1 16 -0.7093 -0.0208
-1 -1 17 0.5072 0.0083
-1 0 1 74.0063 -0.0826
-1 0 2 57.3486 -0.0377
-1 0 3 27.0207 -0.0137
-1 0 4 2.2005 -0.0074
-1 0 5 -7.4052 -0.0052
-1 0 6 -5.8872 0.0040
-1 0 7 -2.7331 0.0148
-1 0 8 -2.6283 0.0160
-1 0 9 -3.8502 0.0049
-1 0 10 -3.6434 -0.0106
-1 0 11 -2.0110 -0.0125
-1 0 12 -0.6649 0.0073
-1 0 13 -0.6611 0.0208
-1 0 14 -1.6572 -0.0017
-1 0 15 -2.4935 -0.0332
-1 0 16 -2.2773 -0.0212
-1 0 17 -1.2355 0.0257
-1 1 1 32.1710 -0.0680
-1 1 2 43.6795 -0.0834
-1 1 3 28.1032 -0.0256
-1 1 4 1.4361 0.0184
-1 1 5 -16.7851 0.0097
-1 1 6 -19.3088 0.0027
-1 1 7 -12.8287 0.0250
-1 1 8 -7.2180 0.0324
-1 1 9 -6.2230 0.0034
-1 1 10 -7.7889 -0.0212
-1 1 11 -9.0118 -0.0111
-1 1 12 -8.4964 0.0108
-1 1 13 -6.1469 0.0096
-1 1 14 -3.0225 -0.0163
-1 1 15 -0.7405 -0.0332
-1 1 16 0.0580 -0.0107
-1 1 17 0.1164 0.0337
-1 2 1 -29.1430 0.2456
-1 2 2 5.1521 0.0629
-1 2 3 17.9855 0.0020
-1 2 4 8.7169 0.0228
-1 2 5 -7.3798 0.0138
-1 2 6 -15.1510 -0.0096
-1 2 7 -11.6044 0.0110
-1 2 8 -3.7169 0.0350
-1 2 9 1.3938 0.0067
-1 2 10 1.7171 -0.0300
-1 2 11 -1.1527 -0.0168
-1 2 12 -4.4439 0.0132
-1 2 13 -5.4088 0.0038
-1 2 14 -3.1459 -0.0261
-1 2 15 0.2802 -0.0238
-1 2 16 2.0467 0.0137
-1 2 17 1.6491 0.0430
-1 3 1 -47.1968 0.3440
-1 3 2 -17.9078 0.1875
-1 3 3 8.0493 0.0437
-1 3 4 16.7708 0.0038
-1 3 5 10.1193 0.0007
-1 3 6 0.2393 -0.0106
-1 3 7 -3.2059 0.0017
-1 3 8 0.4715 0.0254
-1 3 9 6.4440 0.0068
-1 3 10 10.1467 -0.0312
-1 3 11 9.4346 -0.0240
-1 3 12 4.8146 0.0069
-1 3 13 -0.5276 -0.0031
-1 3 14 -2.9130 -0.0320
-1 3 15 -1.7718 -0.0100
-1 3 16 0.1770 0.0508
-1 4 1 -23.9314 0.0565
-1 4 2 -17.3731 0.1087
-1 4 3 -1.4920 0.0617
-1 4 4 10.9031 0.0071
-1 4 5 12.6830 -0.0051
-1 4 6 6.5786 0.0043
-1 4 7 0.1344 0.0164
-1 4 8 -1.6052 0.0217
-1 4 9 1.4569 0.0031
-1 4 10 6.3604 -0.0243
-1 4 11 9.3414 -0.0198
-1 4 12 7.8538 0.0035
-1 4 13 2.7585 -0.0058
-1 4 14 -1.9924 -0.0303
-1 4 15 -3.3117 -0.0018
-1 4 16 -1.9375 0.0675
-1 5 1 2.4802 -0.1815
-1 5 2 -5.2776 -0.0305
-1 5 3 -4.8943 0.0605
-1 5 4 -0.0704 0.0420
-1 5 5 3.3337 0.0040
-1 5 6 2.3312 0.0104
-1 5 7 -1.6787 0.0294
-1 5 8 -5.2426 0.0206
-1 5 9 -5.7205 -0.0071
-1 5 10 -2.6579 -0.0215
-1 5 11 1.9515 -0.0108
-1 5 12 4.7371 0.0005
-1 5 13 3.7869 -0.0152
-1 5 14 0.6820 -0.0347
-1 5 15 -1.3562 -0.0079
-1 6 1 10.8020 -0.0740
-1 6 2 6.0477 -0.0293
-1 6 3 1.7293 0.0691
-1 6 4 -0.5544 0.0753
-1 6 5 -1.0179 0.0148
-1 6 6 -1.1772 -0.0026
-1 6 7 -2.3000 0.0231
-1 6 8 -4.3544 0.0206
-1 6 9 -6.0534 -0.0130
-1 6 10 -5.7596 -0.0267
-1 6 11 -2.9852 -0.0145
-1 6 12 0.6394 -0.0150
-1 6 13 2.5806 -0.0386
-1 6 14 2.0215 -0.0469
-1 7 1 1.2711 0.2198
-1 7 2 5.6484 0.1092
-1 7 3 7.3082 0.0855
-1 7 4 5.8447 0.0660
-1 7 5 2.9468 0.0087
-1 7 6 0.4886 -0.0175
-1 7 7 -0.8507 0.0103
-1 7 8 -1.5625 0.0225
-1 7 9 -2.3535 -0.0075
-1 7 10 -3.1414 -0.0274
-1 7 11 -3.0586 -0.0178
-1 7 12 -1.6999 -0.0198
-1 7 13 -0.0087 -0.0435
-1 8 1 -12.1771 0.3423
-1 8 2 -5.4735 0.2122
-1 8 3 2.3244 0.0898
-1 8 4 6.8357 0.0268
-1 8 5 6.7533 -0.0089
-1 8 6 3.7989 -0.0201
-1 8 7 0.7349 0.0019
-1 8 8 -0.6854 0.0169
-1 8 9 -0.6347 -0.0039
-1 8 10 -0.4121 -0.0247
-1 8 11 -0.7127 -0.0187
-1 8 12 -1.0167 -0.0162
-1 9 1 -12.8750 0.2339
-1 9 2 -12.6652 0.2099
-1 9 3 -6.6038 0.0929
-1 9 4 0.8676 0.0059
-1 9 5 5.3895 -0.0171
-1 9 6 5.4270 -0.0120
-1 9 7 2.5771 -0.0003
-1 9 8 -0.1229 0.0081
-1 9 9 -0.7532 0.0008
-1 9 10 0.1343 -0.0120
-1 9 11 0.7913 -0.0135
-1 10 1 -1.3922 0.1056
-1 10 2 -8.0244 0.1654
-1 10 3 -8.8757 0.0905
-1 10 4 -4.6271 -0.0011
-1 10 5 0.9806 -0.0224
-1 10 6 4.1974 -0.0076
-1 10 7 3.7075 -0.0033
-1 10 8 1.1659 -0.0000
-1 10 9 -0.6462 0.0155
-1 10 10 -0.5649 0.0277
-1 11 1 7.3294 0.0638
-1 11 2 0.5353 0.1252
-1 11 3 -4.6444 0.0684
-1 11 4 -5.5509 -0.0165
-1 11 5 -2.7986 -0.0312
-1 11 6 0.7718 -0.0067
-1 11 7 2.4443 -0.0105
-1 11 8 1.6371 -0.0232
-1 11 9 0.0012 0.0032
-1 12 1 6.0297 0.1130
-1 12 2 3.7332 0.1300
-1 12 3 -0.3213 0.0588
-1 12 4 -3.2140 -0.0229
-1 12 5 -3.4207 -0.0311
-1 12 6 -1.6060 -0.0011
-1 12 7 0.3339 -0.0140
-1 13 1 1.3069 0.1748
-1 13 2 2.3150 0.1450
-1 13 3 1.3787 0.0469
-1 13 4 -0.2926 -0.0285
-1 13 5 -1.2909 -0.0248
-1 13 6 -1.1660 0.0097
-1 14 1 -0.2237 0.1624
-1 14 2 0.6719 0.1049
-1 14 3 1.0209 -0.0131
-1 14 4 0.7303 -0.0665
-1 15 1 0.2892 0.1490
-1 15 2 -0.0251 0.0876
0 -17 4 -1.0704 -0.0059
0 -17 5 -0.4839 -0.0306
0 -17 6 0.1807 -0.0281
0 -17 7 0.2799 -0.0075
0 -17 8 -0.2742 0.0062
0 -17 9 -0.7903 -0.0017
0 -16 1 1.8845 -0.0761
0 -16 2 0.8255 0.0056
0 -16 3 -0.8295 0.0192
0 -16 4 -1.6197 -0.0105
0 -16 5 -0.8912 -0.0302
0 -16 6 0.6555 -0.0287
0 -16 7 1.5452 -0.0183
0 -16 8 0.8242 -0.0086
0 -16 9 -0.8897 -0.0105
0 -16 10 -1.9078 -0.0247
0 -16 11 -1.2969 -0.0312
0 -15 1 3.1200 -0.0923
0 -15 2 3.1857 0.0022
0 -15 3 1.3838 0.0189
0 -15 4 -0.6463 -0.0174
0 -15 5 -1.0904 -0.0316
0 -15 6 0.3893 -0.0187
0 -15 7 2.3922 -0.0139
0 -15 8 2.8898 -0.0201
0 -15 9 1.0166 -0.0221
0 -15 10 -1.8928 -0.0217
0 -15 11 -3.3939 -0.0248
0 -15 12 -2.3315 -0.0248
0 -15 13 0.1050 -0.0171
0 -15 14 1.7978 -0.0066
0 -14 1 0.3118 -0.1060
0 -14 2 1.7054 0.0027
0 -14 3 1.2373 0.0289
0 -14 4 -0.7035 -0.0189
0 -14 5 -2.2631 -0.0454
0 -14 6 -1.9046 -0.0248
0 -14 7 0.2740 -0.0073
0 -14 8 2.5034 -0.0150
0 -14 9 2.5599 -0.0232
0 -14 10 -0.2743 -0.0199
0 -14 11 -4.1387 -0.0165
0 -14 12 -5.9614 -0.0171
0 -14 13 -4.2956 -0.0165
0 -14 14 -0.6726 -0.0148
0 -14 15 2.0110 -0.0110
0 -14 16 2.2927 -0.0002
0 -13 1 -2.5656 -0.1089
0 -13 2 -1.9349 -0.0070
0 -13 3 -1.4983 0.0270
0 -13 4 -2.0327 -0.0155
0 -13 5 -3.0336 -0.0502
0 -13 6 -3.2184 -0.0360
0 -13 7 -1.7378 -0.0150
0 -13 8 0.9952 -0.0191
0 -13 9 3.2461 -0.0277
0 -13 10 3.0013 -0.0238
0 -13 11 -0.1701 -0.0189
0 -13 12 -4.1577 -0.0159
0 -13 13 -5.7961 -0.0044
0 -13 14 -3.7746 0.0100
0 -13 15 0.0289 0.0146
0 -13 16 2.4454 0.0173
0 -13 17 2.1981 0.0284
0 -12 1 1.7047 -0.0561
0 -12 2 0.0077 0.0043
0 -12 3 -1.0090 0.0129
0 -12 4 -1.3326 -0.0249
0 -12 5 -1.2901 -0.0519
0 -12 6 -0.8863 -0.0386
0 -12 7 0.1959 -0.0185
0 -12 8 2.1705 -0.0206
0 -12 9 4.6148 -0.0242
0 -12 10 6.2383 -0.0115
0 -12 11 5.5765 -0.0041
0 -12 12 2.4376 -0.0126
0 -12 13 -1.3286 -0.0116
0 -12 14 -3.0400 0.0069
0 -12 15 -1.6731 0.0152
0 -12 16 0.9904 0.0068
0 -12 17 2.2558 0.0100
0 -11 1 8.6530 0.0101
0 -11 2 6.7968 0.0319
0 -11 3 3.2494 -0.0044
0 -11 4 0.3171 -0.0496
0 -11 5 -0.7495 -0.0629
0 -11 6 -0.1353 -0.0405
0 -11 7 1.2161 -0.0156
0 -11 8 2.5039 -0.0160
0 -11 9 3.4915 -0.0236
0 -11 10 4.2081 -0.0101
0 -11 11 4.3830 0.0078
0 -11 12 3.4025 0.0019
0 -11 13 1.0778 -0.0082
0 -11 14 -1.5500 0.0059
0 -11 15 -2.7058 0.0183
0 -11 16 -1.7090 -0.0043
0 -11 17 0.0665 -0.0324
0 -11 18 0.7761 -0.0203
0 -10 1 6.8325 0.0258
0 -10 2 9.3242 0.0534
0 -10 3 6.0609 -0.0126
0 -10 4 -0.1712 -0.0709
0 -10 5 -5.0647 -0.0735
0 -10 6 -6.1411 -0.0434
0 -10 7 -4.0677 -0.0155
0 -10 8 -1.3964 -0.0094
0 -10 9 -0.2543 -0.0196
0 -10 10 -0.9474 -0.0183
0 -10 11 -2.3046 0.0017
0 -10 12 -3.1169 0.0126
0 -10 13 -3.2496 0.0051
0 -10 14 -3.3494 0.0073
0 -10 15 -3.6039 0.0212
0 -10 16 -3.3503 0.0062
0 -10 17 -2.1950 -0.0409
0 -10 18 -0.8346 -0.0625
0 -9 1 -4.6039 -0.0665
0 -9 2 4.0821 0.0224
0 -9 3 6.6596 -0.0176
0 -9 4 1.7341 -0.0743
0 -9 5 -6.2424 -0.0693
0 -9 6 -11.0600 -0.0340
0 -9 7 -9.7819 -0.0106
0 -9 8 -4.4748 -0.0002
0 -9 9 0.2553 -0.0005
0 -9 10 1.2126 -0.0087
0 -9 11 -1.3275 -0.0076
0 -9 12 -4.5753 0.0061
0 -9 13 -5.8418 0.0106
0 -9 14 -4.5657 0.0020
0 -9 15 -2.2129 -0.0010
0 -9 16 -0.4566 -0.0047
0 -9 17 0.2474 -0.0315
0 -9 18 0.3619 -0.0640
0 -9 19 0.2962 -0.0588
0 -8 1 -14.3797 -0.2105
0 -8 2 -4.1183 -0.0653
0 -8 3 6.0248 -0.0262
0 -8 4 8.5748 -0.0531
0 -8 5 2.6403 -0.0500
0 -8 6 -5.7404 -0.0166
0 -8 7 -9.0628 -0.0020
0 -8 8 -4.6302 -0.0038
0 -8 9 3.8215 0.0011
0 -8 10 10.0014 0.0021
0 -8 11 10.2532 -0.0075
0 -8 12 5.6611 -0.0059
0 -8 13 0.3649 0.0096
0 -8 14 -1.8678 0.0118
0 -8 15 -0.3256 -0.0052
0 -8 16 2.6177 -0.0203
0 -8 17 4.1058 -0.0278
0 -8 18 3.3594 -0.0372
0 -8 19 1.6437 -0.0399
0 -7 1 -12.6814 -0.2013
0 -7 2 -8.9476 -0.1137
0 -7 3 2.0426 -0.0314
0 -7 4 11.5511 -0.0214
0 -7 5 12.2377 -0.0343
0 -7 6 4.2886 -0.0158
0 -7 7 -4.8213 0.0058
0 -7 8 -6.9328 0.0004
0 -7 9 -0.1786 -0.0069
0 -7 10 10.1135 0.0013
0 -7 11 16.5921 0.0056
0 -7 12 15.5207 0.0009
0 -7 13 8.6130 0.0046
0 -7 14 1.0552 0.0115
0 -7 15 -2.4768 0.0018
0 -7 16 -1.2647 -0.0162
0 -7 17 1.5402 -0.0191
0 -7 18 2.6313 -0.0076
0 -6 1 2.2241 0.0034
0 -6 2 -2.4195 -0.0782
0 -6 3 0.8181 -0.0527
0 -6 4 8.8478 -0.0130
0 -6 5 13.8946 -0.0219
0 -6 6 10.0552 -0.0259
0 -6 7 -1.0470 0.0055
0 -6 8 -11.1368 0.0242
0 -6 9 -12.5720 0.0085
0 -6 10 -4.8788 -0.0035
0 -6 11 5.6584 0.0068
0 -6 12 11.6557 0.0153
0 -6 13 9.7593 0.0085
0 -6 14 2.2430 -0.0028
0 -6 15 -5.0481 -0.0117
0 -6 16 -7.3779 -0.0178
0 -6 17 -4.8869 -0.0158
0 -6 18 -1.4188 -0.0046
0 -6 19 0.1251 0.0058
0 -5 1 14.7667 0.2128
0 -5 2 11.1644 0.0175
0 -5 3 8.4118 -0.0760
0 -5 4 9.1325 -0.0461
0 -5 5 11.6735 -0.0162
0 -5 6 10.7883 -0.0175
0 -5 7 2.7280 0.0020
0 -5 8 -9.8915 0.0329
0 -5 9 -19.4209 0.0256
0 -5 10 -19.9214 -0.0052
0 -5 11 -12.0614 -0.0093
0 -5 12 -1.8377 0.0111
0 -5 13 4.2488 0.0163
0 -5 14 3.4079 -0.0034
0 -5 15 -1.8937 -0.0230
0 -5 16 -6.2351 -0.0245
0 -5 17 -6.2384 -0.0150
0 -5 18 -3.2600 -0.0106
0 -5 19 -0.7017 -0.0152
0 -4 1 -5.7813 0.1557
0 -4 2 1.8700 0.0636
0 -4 3 6.8104 -0.0552
0 -4 4 8.3651 -0.0740
0 -4 5 8.5775 -0.0293
0 -4 6 8.3725 0.0034
0 -4 7 5.6275 0.0196
0 -4 8 -1.7112 0.0300
0 -4 9 -11.5175 0.0190
0 -4 10 -18.2518 -0.0066
0 -4 11 -17.8277 -0.0118
0 -4 12 -10.9299 0.0068
0 -4 13 -2.1486 0.0149
0 -4 14 3.3903 -0.0035
0 -4 15 3.5552 -0.0253
0 -4 16 0.5495 -0.0238
0 -4 17 -1.6508 -0.0036
0 -4 18 -1.4183 0.0069
0 -3 1 -50.9586 -0.1598
0 -3 2 -39.2831 -0.0546
0 -3 3 -20.0602 -0.0201
0 -3 4 -4.0734 -0.0247
0 -3 5 3.8567 -0.0169
0 -3 6 6.2245 0.0129
0 -3 7 6.9501 0.0406
0 -3 8 6.4080 0.0387
0 -3 9 2.9627 0.0080
0 -3 10 -2.7801 -0.0157
0 -3 11 -7.3744 -0.0060
0 -3 12 -7.7253 0.0143
0 -3 13 -3.8085 0.0097
0 -3 14 1.4478 -0.0146
0 -3 15 4.5537 -0.0271
0 -3 16 4.2601 -0.0151
0 -3 17 2.2299 0.0081
0 -3 18 0.7405 0.0207
0 -2 1 -54.5008 -0.2350
0 -2 2 -61.8480 -0.1403
0 -2 3 -45.9269 -0.0090
0 -2 4 -19.6009 0.0484
0 -2 5 1.0497 0.0329
0 -2 6 9.5768 0.0189
0 -2 7 10.4771 0.0362
0 -2 8 10.3366 0.0435
0 -2 9 10.7564 0.0121
0 -2 10 9.7631 -0.0193
0 -2 11 6.6097 -0.0094
0 -2 12 3.0223 0.0140
0 -2 13 1.0081 0.0039
0 -2 14 1.0124 -0.0242
0 -2 15 1.9324 -0.0239
0 -2 16 2.3222 0.0017
0 -2 17 1.7048 0.0146
0 -2 18 0.7460 0.0048
0 -1 1 11.6796 -0.0028
0 -1 2 -23.8750 -0.0356
0 -1 3 -35.5631 0.0067
0 -1 4 -22.1344 0.0489
0 -1 5 0.0382 0.0490
0 -1 6 13.7203 0.0339
0 -1 7 14.7090 0.0325
0 -1 8 10.1944 0.0311
0 -1 9 7.5237 0.0095
0 -1 10 7.8249 -0.0133
0 -1 11 8.5965 -0.0069
0 -1 12 8.0258 0.0120
0 -1 13 5.9148 0.0025
0 -1 14 2.9670 -0.0243
0 -1 15 0.3818 -0.0192
0 -1 16 -0.8799 0.0144
0 -1 17 -0.9149 0.0218
0 -1 18 -0.5328 -0.0099
0 0 2 35.7830 0.0157
0 0 3 -1.6146 0.0372
0 0 4 -15.5108 0.0323
0 0 5 -7.5219 0.0278
0 0 6 5.6110 0.0431
0 0 7 10.1167 0.0487
0 0 8 5.4444 0.0224
0 0 9 -1.0196 -0.0098
0 0 10 -3.8815 -0.0158
0 0 11 -2.7377 0.0005
0 0 12 0.4031 0.0115
0 0 13 3.0661 -0.0001
0 0 14 3.2495 -0.0181
0 0 15 1.0076 -0.0103
0 0 16 -1.3820 0.0202
0 0 17 -1.9594 0.0276
0 1 1 66.0704 -0.1133
0 1 2 50.4212 -0.0276
0 1 3 16.6764 0.0626
0 1 4 -11.0837 0.0597
0 1 5 -18.6604 0.0204
0 1 6 -10.7800 0.0314
0 1 7 -1.6459 0.0572
0 1 8 0.0304 0.0287
0 1 9 -4.4824 -0.0214
0 1 10 -9.8662 -0.0256
0 1 11 -12.2649 0.0016
0 1 12 -10.2126 0.0069
0 1 13 -4.7633 -0.0100
0 1 14 0.5209 -0.0143
0 1 15 2.3744 0.0019
0 1 16 1.1367 0.0165
0 1 17 -0.2838 0.0087
0 2 0 -26.5710 0.2044
0 2 1 4.2056 0.1106
0 2 2 18.7047 0.0746
0 2 3 11.5668 0.0934
0 2 4 -5.7662 0.0746
0 2 5 -16.9110 0.0185
0 2 6 -15.1586 0.0083
0 2 7 -6.2946 0.0397
0 2 8 0.5376 0.0293
0 2 9 1.3203 -0.0211
0 2 10 -2.5609 -0.0320
0 2 11 -7.6532 0.0003
0 2 12 -10.1913 0.0087
0 2 13 -7.8330 -0.0124
0 2 14 -2.1154 -0.0110
0 2 15 2.4640 0.0121
0 2 16 3.2084 0.0087
0 3 0 -46.9059 0.2747
0 3 1 -29.1128 0.3010
0 3 2 -8.8450 0.2273
0 3 3 2.3865 0.1265
0 3 4 1.9675 0.0498
0 3 5 -3.2533 0.0056
0 3 6 -5.0393 0.0023
0 3 7 -1.2408 0.0250
0 3 8 4.6109 0.0209
0 3 9 8.3941 -0.0192
0 3 10 8.2008 -0.0362
0 3 11 4.2373 -0.0096
0 3 12 -1.1553 0.0073
0 3 13 -4.2340 -0.0033
0 3 14 -3.1061 0.0051
0 3 15 0.0656 0.0360
0 3 16 1.7514 0.0296
0 4 0 -12.1259 -0.0741
0 4 1 -13.0841 0.1134
0 4 2 -8.2690 0.2006
0 4 3 -1.5144 0.1266
0 4 4 2.5963 0.0213
0 4 5 2.8305 -0.0068
0 4 6 1.6534 0.0189
0 4 7 1.9050 0.0326
0 4 8 4.1916 0.0116
0 4 9 7.2580 -0.0224
0 4 10 9.2638 -0.0343
0 4 11 8.5015 -0.0145
0 4 12 4.6453 0.0071
0 4 13 -0.1007 0.0132
0 4 14 -2.5950 0.0278
0 4 15 -2.0671 0.0552
0 5 0 15.3787 -0.2850
0 5 1 11.5058 -0.1234
0 5 2 5.1781 0.0790
0 5 3 -0.1277 0.1077
0 5 4 -2.5770 0.0187
0 5 5 -2.7974 -0.0131
0 5 6 -2.2160 0.0279
0 5 7 -1.5431 0.0389
0 5 8 -0.7311 -0.0040
0 5 9 0.5161 -0.0372
0 5 10 2.2256 -0.0278
0 5 11 3.5918 -0.0003
0 5 12 3.3348 0.0175
0 5 13 1.3112 0.0239
0 5 14 -0.8215 0.0299
0 5 15 -1.4083 0.0359
0 6 0 10.9484 -0.1112
0 6 1 16.5878 -0.0817
0 6 2 14.7483 0.0536
0 6 3 7.0362 0.1058
0 6 4 -1.2896 0.0350
0 6 5 -6.0914 -0.0139
0 6 6 -6.7248 0.0195
0 6 7 -5.0326 0.0376
0 6 8 -3.2138 -0.0102
0 6 9 -2.3087 -0.0498
0 6 10 -1.8715 -0.0302
0 6 11 -1.0259 0.0060
0 6 12 0.1385 0.0179
0 6 13 0.6941 0.0180
0 6 14 0.3410 0.0207
0 7 0 -6.2398 0.2077
0 7 1 5.2759 0.1640
0 7 2 13.4094 0.1367
0 7 3 13.3619 0.1007
0 7 4 6.8551 0.0256
0 7 5 -0.7279 -0.0231
0 7 6 -4.9577 0.0030
0 7 7 -4.8104 0.0318
0 7 8 -2.3003 -0.0031
0 7 9 -0.3226 -0.0478
0 7 10 -0.2005 -0.0349
0 7 11 -0.9691 0.0055
0 7 12 -1.1058 0.0204
0 7 13 -0.4513 0.0192
0 8 0 -16.8378 0.3439
0 8 1 -9.6985 0.3377
0 8 2 1.6537 0.2136
0 8 3 9.6714 0.0764
0 8 4 10.4719 -0.0136
0 8 5 5.5905 -0.0412
0 8 6 -0.3591 -0.0141
0 8 7 -3.2973 0.0143
0 8 8 -2.2759 -0.0071
0 8 9 0.3898 -0.0466
0 8 10 1.7168 -0.0395
0 8 11 0.9812 0.0044
0 8 12 -0.2348 0.0285
0 9 0 -12.9687 0.2389
0 9 1 -14.8573 0.3136
0 9 2 -9.2974 0.2132
0 9 3 -0.6198 0.0511
0 9 4 5.5374 -0.0404
0 9 5 6.2567 -0.0443
0 9 6 2.6759 -0.0129
0 9 7 -1.4429 0.0059
0 9 8 -2.7972 -0.0115
0 9 9 -1.1605 -0.0466
0 9 10 0.9775 -0.0518
0 9 11 1.4823 -0.0173
0 10 0 -0.0616 0.1059
0 10 1 -6.6678 0.2033
0 10 2 -8.7292 0.1530
0 10 3 -5.6360 0.0211
0 10 4 -0.3460 -0.0530
0 10 5 3.2863 -0.0382
0 10 6 3.2900 -0.0005
0 10 7 0.6977 0.0141
0 10 8 -1.6505 0.0048
0 10 9 -1.8299 -0.0183
0 10 10 -0.4843 -0.0352
0 11 0 7.1356 0.0695
0 11 1 2.8907 0.1275
0 11 2 -1.3472 0.0887
0 11 3 -3.0299 -0.0092
0 11 4 -1.8135 -0.0619
0 11 5 0.5386 -0.0400
0 11 6 1.8754 -0.0029
0 11 7 1.3572 0.0103
0 11 8 -0.0873 0.0150
0 11 9 -0.9001 0.0195
0 12 0 3.1457 0.1160
0 12 1 3.1363 0.1223
0 12 2 1.6123 0.0653
0 12 3 -0.1610 -0.0120
0 12 4 -0.9262 -0.0515
0 12 5 -0.5495 -0.0411
0 12 6 0.2063 -0.0208
0 12 7 0.5665 -0.0160
0 13 0 -2.3542 0.1724
0 13 1 -1.3258 0.1357
0 13 2 -0.3664 0.0489
0 13 3 0.0004 -0.0117
0 13 4 -0.0125 -0.0291
0 13 5 -0.0718 -0.0300
0 14 0 -1.5082 0.1698
0 14 1 -2.1593 0.1028
0 14 2 -1.4794 -0.0124
0 14 3 -0.4025 -0.0526
0 14 4 0.2990 -0.0203
0 15 0 1.3665 0.1539
0 15 1 -0.3943 0.0796
0 15 2 -0.9258 -0.0561
0 16 0 1.5117 0.1432
1 -17 2 -0.9407 0.0474
1 -17 3 -0.9437 0.0056
1 -17 4 -0.3233 -0.0192
1 -17 5 0.3035 -0.0269
1 -17 6 0.3069 -0.0278
1 -17 7 -0.4480 -0.0187
1 -17 8 -1.3072 -0.0059
1 -17 9 -1.3195 -0.0022
1 -17 10 -0.3651 -0.0016
1 -16 0 0.9504 -0.0518
1 -16 1 0.4190 0.0523
1 -16 2 -0.6581 0.0511
1 -16 3 -1.2156 -0.0043
1 -16 4 -0.6794 -0.0293
1 -16 5 0.4632 -0.0244
1 -16 6 1.1414 -0.0243
1 -16 7 0.5392 -0.0246
1 -16 8 -1.1344 -0.0104
1 -16 9 -2.5061 0.0037
1 -16 10 -2.2069 0.0030
1 -16 11 -0.4219 0.0013
1 -16 12 1.2308 0.0152
1 -15 0 0.9084 -0.0637
1 -15 1 1.2392 0.0468
1 -15 2 0.9086 0.0530
1 -15 3 0.3990 -0.0125
1 -15 4 0.5007 -0.0423
1 -15 5 1.3911 -0.0205
1 -15 6 2.4440 -0.0069
1 -15 7 2.6474 -0.0180
1 -15 8 1.3065 -0.0192
1 -15 9 -1.0797 -0.0009
1 -15 10 -2.7410 0.0110
1 -15 11 -2.1767 0.0062
1 -15 12 0.1365 0.0003
1 -15 13 2.1267 0.0035
1 -15 14 2.2774 0.0093
1 -15 15 0.9756 0.0085
1 -14 0 -0.9611 -0.0944
1 -14 1 -1.0560 0.0151
1 -14 2 -0.7103 0.0441
1 -14 3 -0.2883 -0.0087
1 -14 4 0.1784 -0.0470
1 -14 5 0.8071 -0.0285
1 -14 6 1.5650 -0.0021
1 -14 7 2.1537 -0.0049
1 -14 8 1.9433 -0.0116
1 -14 9 0.3920 0.0014
1 -14 10 -1.9840 0.0170
1 -14 11 -3.4685 0.0164
1 -14 12 -2.6823 0.0068
1 -14 13 -0.1884 -0.0015
1 -14 14 1.9369 -0.0075
1 -14 15 2.1852 -0.0101
1 -14 16 0.9774 -0.0087
1 -13 0 -1.3456 -0.1149
1 -13 1 -4.0174 -0.0296
1 -13 2 -5.2544 0.0050
1 -13 3 -4.7759 -0.0189
1 -13 4 -3.2485 -0.0433
1 -13 5 -1.6274 -0.0295
1 -13 6 -0.6149 -0.0035
1 -13 7 -0.3069 0.0004
1 -13 8 -0.3884 -0.0059
1 -13 9 -0.7614 0.0001
1 -13 10 -1.6113 0.0088
1 -13 11 -2.6805 0.0072
1 -13 12 -2.9930 0.0067
1 -13 13 -1.7962 0.0143
1 -13 14 0.3590 0.0166
1 -13 15 1.9053 0.0108
1 -13 16 1.8116 0.0108
1 -13 17 0.6449 0.0150
1 -12 0 4.6029 -0.0427
1 -12 1 0.2557 0.0011
1 -12 2 -4.1089 -0.0052
1 -12 3 -5.8812 -0.0310
1 -12 4 -4.4914 -0.0421
1 -12 5 -1.3983 -0.0275
1 -12 6 1.1695 -0.0042
1 -12 7 1.8063 0.0041
1 -12 8 0.8239 0.0011
1 -12 9 -0.3381 0.0059
1 -12 10 -0.6033 0.0136
1 -12 11 -0.0547 0.0075
1 -12 12 0.6228 -0.0016
1 -12 13 1.0912 0.0048
1 -12 14 1.5171 0.0132
1 -12 15 1.9422 0.0074
1 -12 16 1.9438 0.0056
1 -12 17 1.2292 0.0228
1 -11 0 11.3504 0.0473
1 -11 1 9.9498 0.0812
1 -11 2 4.5283 0.0289
1 -11 3 -0.6633 -0.0264
1 -11 4 -2.0178 -0.0410
1 -11 5 0.8185 -0.0292
1 -11 6 5.0688 -0.0087
1 -11 7 7.2223 0.0086
1 -11 8 5.7737 0.0127
1 -11 9 2.1704 0.0106
1 -11 10 -0.7130 0.0131
1 -11 11 -1.0546 0.0122
1 -11 12 0.6958 0.0038
1 -11 13 2.6515 0.0026
1 -11 14 3.3118 0.0086
1 -11 15 2.6220 0.0006
1 -11 16 1.4740 -0.0159
1 -11 17 0.5684 -0.0088
1 -11 18 0.0334 0.0204
1 -10 0 7.2603 0.0438
1 -10 1 12.0794 0.1170
1 -10 2 9.8993 0.0609
1 -10 3 3.0146 -0.0186
1 -10 4 -2.8303 -0.0387
1 -10 5 -3.2962 -0.0226
1 -10 6 1.1764 -0.0050
1 -10 7 6.1192 0.0142
1 -10 8 6.9914 0.0255
1 -10 9 2.8389 0.0141
1 -10 10 -3.3520 -0.0019
1 -10 11 -7.4220 0.0003
1 -10 12 -7.2006 0.0105
1 -10 13 -3.7195 0.0138
1 -10 14 -0.0082 0.0133
1 -10 15 1.4478 0.0068
1 -10 16 0.5409 -0.0121
1 -10 17 -0.9530 -0.0243
1 -10 18 -1.4740 -0.0067
1 -9 0 -6.5949 -0.1158
1 -9 1 1.5651 0.0180
1 -9 2 5.1104 0.0366
1 -9 3 1.2709 -0.0186
1 -9 4 -6.4652 -0.0361
1 -9 5 -11.3350 -0.0068
1 -9 6 -9.1253 0.0152
1 -9 7 -1.7327 0.0240
1 -9 8 4.6459 0.0339
1 -9 9 4.9243 0.0270
1 -9 10 -0.9248 0.0002
1 -9 11 -8.5179 -0.0102
1 -9 12 -12.7611 0.0058
1 -9 13 -11.2661 0.0142
1 -9 14 -5.6288 0.0010
1 -9 15 -0.0378 -0.0114
1 -9 16 2.1526 -0.0131
1 -9 17 1.0662 -0.0140
1 -9 18 -0.6314 -0.0100
1 -8 0 -13.3732 -0.3470
1 -8 1 -8.6469 -0.2055
1 -8 2 -2.4682 -0.0624
1 -8 3 -0.5140 -0.0190
1 -8 4 -4.6003 -0.0169
1 -8 5 -10.7876 0.0136
1 -8 6 -12.5634 0.0429
1 -8 7 -6.6977 0.0364
1 -8 8 3.5099 0.0211
1 -8 9 10.9623 0.0167
1 -8 10 10.8218 0.0067
1 -8 11 3.9921 -0.0047
1 -8 12 -4.3253 0.0033
1 -8 13 -8.5630 0.0143
1 -8 14 -6.3511 0.0001
1 -8 15 -0.0615 -0.0237
1 -8 16 5.1403 -0.0260
1 -8 17 5.8981 -0.0139
1 -8 18 3.3359 -0.0087
1 -7 0 -3.0487 -0.3392
1 -7 1 -4.3782 -0.3060
1 -7 2 -2.3148 -0.1377
1 -7 3 0.4843 -0.0094
1 -7 4 0.5188 0.0138
1 -7 5 -3.1616 0.0201
1 -7 6 -7.2176 0.0517
1 -7 7 -6.3682 0.0547
1 -7 8 1.4163 0.0157
1 -7 9 12.1876 -0.0098
1 -7 10 19.1129 -0.0008
1 -7 11 18.1064 0.0121
1 -7 12 10.5069 0.0131
1 -7 13 1.5495 0.0087
1 -7 14 -3.2731 -0.0026
1 -7 15 -1.9594 -0.0176
1 -7 16 2.5574 -0.0199
1 -7 17 5.3629 -0.0092
1 -7 18 4.4338 -0.0034
1 -6 0 13.7068 -0.0214
1 -6 1 13.4771 -0.1203
1 -6 2 10.6944 -0.0817
1 -6 3 7.1395 0.0174
1 -6 4 3.9431 0.0403
1 -6 5 0.5490 0.0132
1 -6 6 -3.6445 0.0273
1 -6 7 -6.7917 0.0580
1 -6 8 -5.4051 0.0365
1 -6 9 1.5483 -0.0083
1 -6 10 10.4381 -0.0101
1 -6 11 15.6408 0.0189
1 -6 12 13.9744 0.0238
1 -6 13 6.7571 -0.0028
1 -6 14 -1.3167 -0.0258
1 -6 15 -5.4758 -0.0241
1 -6 16 -4.4791 -0.0068
1 -6 17 -1.2444 0.0041
1 -6 18 0.6536 -0.0020
1 -5 0 15.9241 0.2373
1 -5 1 27.5055 0.1621
1 -5 2 30.2226 0.0787
1 -5 3 23.1116 0.0600
1 -5 4 11.4194 0.0501
1 -5 5 1.2241 0.0166
1 -5 6 -5.5049 0.0093
1 -5 7 -10.0540 0.0377
1 -5 8 -12.7653 0.0410
1 -5 9 -11.9685 0.0053
1 -5 10 -7.0146 -0.0131
1 -5 11 -0.4045 0.0059
1 -5 12 3.8685 0.0168
1 -5 13 3.4732 -0.0065
1 -5 14 -0.6212 -0.0321
1 -5 15 -4.9715 -0.0257
1 -5 16 -6.4458 0.0004
1 -5 17 -4.7931 0.0072
1 -5 18 -2.2416 -0.0181
1 -4 0 -13.5291 0.0841
1 -4 1 8.7950 0.1866
1 -4 2 28.5238 0.1728
1 -4 3 33.2537 0.0937
1 -4 4 22.3581 0.0321
1 -4 5 5.7219 0.0152
1 -4 6 -6.5036 0.0274
1 -4 7 -11.8063 0.0395
1 -4 8 -13.5348 0.0268
1 -4 9 -14.3308 -0.0014
1 -4 10 -13.6697 -0.0116
1 -4 11 -10.5615 0.0012
1 -4 12 -5.9612 0.0063
1 -4 13 -2.0549 -0.0093
1 -4 14 -0.3244 -0.0225
1 -4 15 -0.5747 -0.0130
1 -4 16 -1.3858 0.0077
1 -4 17 -1.5093 0.0105
1 -4 18 -0.8996 -0.0164
1 -3 0 -59.5580 -0.3269
1 -3 1 -45.1379 -0.1246
1 -3 2 -13.3890 0.0650
1 -3 3 14.3867 0.0973
1 -3 4 22.5695 0.0361
1 -3 5 12.7027 0.0122
1 -3 6 -1.4778 0.0447
1 -3 7 -8.6868 0.0602
1 -3 8 -8.2970 0.0235
1 -3 9 -5.8798 -0.0181
1 -3 10 -5.0307 -0.0154
1 -3 11 -5.2329 0.0102
1 -3 12 -4.8332 0.0102
1 -3 13 -3.2377 -0.0128
1 -3 14 -0.8328 -0.0199
1 -3 15 1.4898 -0.0033
1 -3 16 2.7448 0.0113
1 -3 17 2.5749 0.0099
1 -3 18 1.5469 -0.0013
1 -2 0 -65.0841 -0.3766
1 -2 1 -78.1221 -0.2882
1 -2 2 -59.0644 -0.0670
1 -2 3 -21.8485 0.0722
1 -2 4 8.5937 0.0691
1 -2 5 17.3648 0.0344
1 -2 6 9.3718 0.0441
1 -2 7 -0.2530 0.0567
1 -2 8 -2.2013 0.0239
1 -2 9 1.7888 -0.0203
1 -2 10 5.7645 -0.0209
1 -2 11 6.6080 0.0073
1 -2 12 4.6578 0.0099
1 -2 13 1.6155 -0.0144
1 -2 14 -0.5117 -0.0186
1 -2 15 -0.4416 0.0042
1 -2 16 1.1288 0.0112
1 -2 17 2.1949 -0.0094
1 -2 18 1.7344 -0.0213
1 -1 0 -3.1034 -0.0029
1 -1 1 -39.4552 -0.0290
1 -1 2 -52.1627 0.0123
1 -1 3 -34.7250 0.0497
1 -1 4 -3.4858 0.0482
1 -1 5 18.1280 0.0431
1 -1 6 20.0178 0.0516
1 -1 7 10.1991 0.0453
1 -1 8 2.1628 0.0123
1 -1 9 1.7240 -0.0172
1 -1 10 6.0562 -0.0158
1 -1 11 10.1684 0.0024
1 -1 12 10.9330 0.0043
1 -1 13 7.5951 -0.0118
1 -1 14 2.0372 -0.0140
1 -1 15 -2.0988 0.0049
1 -1 16 -2.6706 0.0070
1 -1 17 -1.0355 -0.0243
1 0 0 63.6231 0.1435
1 0 1 31.3610 0.1910
1 0 2 -1.4803 0.1720
1 0 3 -14.5194 0.0828
1 0 4 -5.0532 0.0085
1 0 5 11.7693 0.0169
1 0 6 19.1324 0.0578
1 0 7 13.3356 0.0462
1 0 8 2.7508 -0.0063
1 0 9 -3.6477 -0.0297
1 0 10 -3.3534 -0.0111
1 0 11 1.2033 0.0067
1 0 12 6.0674 0.0034
1 0 13 7.5176 -0.0059
1 0 14 4.2722 -0.0064
1 0 15 -0.8795 -0.0001
1 0 16 -3.6573 -0.0016
1 0 17 -2.8652 -0.0180
1 1 0 57.8410 0.0597
1 1 1 49.9314 0.1777
1 1 2 26.6379 0.2243
1 1 3 3.6912 0.1439
1 1 4 -5.6730 0.0273
1 1 5 -1.6129 -0.0008
1 1 6 5.1972 0.0411
1 1 7 5.7400 0.0400
1 1 8 -0.1431 -0.0183
1 1 9 -7.1610 -0.0447
1 1 10 -10.8843 -0.0131
1 1 11 -9.7618 0.0122
1 1 12 -4.6774 0.0025
1 1 13 1.0672 -0.0063
1 1 14 3.4847 -0.0010
1 1 15 1.7326 -0.0050
1 1 16 -1.0235 -0.0202
1 1 17 -1.6705 -0.0248
1 2 0 -1.0960 0.1695
1 2 1 7.1972 0.2401
1 2 2 6.4534 0.2276
1 2 3 -1.3708 0.1397
1 2 4 -8.5244 0.0379
1 2 5 -9.3026 -0.0026
1 2 6 -5.0580 0.0178
1 2 7 -1.1891 0.0216
1 2 8 -1.0556 -0.0205
1 2 9 -4.1102 -0.0422
1 2 10 -8.0287 -0.0076
1 2 11 -10.3044 0.0242
1 2 12 -8.9163 0.0101
1 2 13 -4.0709 -0.0105
1 2 14 0.9877 -0.0085
1 2 15 2.9170 -0.0155
1 2 16 1.8197 -0.0427
1 3 0 -28.2619 0.2582
1 3 1 -25.5598 0.3375
1 3 2 -19.0948 0.2301
1 3 3 -12.4035 0.0690
1 3 4 -7.6226 -0.0120
1 3 5 -4.2346 -0.0069
1 3 6 -1.1745 0.0182
1 3 7 1.3822 0.0150
1 3 8 2.6805 -0.0140
1 3 9 2.4596 -0.0272
1 3 10 0.8350 -0.0011
1 3 11 -1.6607 0.0266
1 3 12 -3.4900 0.0146
1 3 13 -2.9900 -0.0133
1 3 14 -0.5153 -0.0176
1 3 15 1.5724 -0.0148
1 3 16 1.7013 -0.0306
1 4 0 -1.0533 0.1406
1 4 1 -10.6851 0.2829
1 4 2 -15.8477 0.1937
1 4 3 -13.4586 0.0023
1 4 4 -6.2970 -0.0700
1 4 5 0.8721 -0.0104
1 4 6 5.1891 0.0414
1 4 7 6.4594 0.0235
1 4 8 5.9776 -0.0130
1 4 9 5.2056 -0.0197
1 4 10 4.6873 -0.0008
1 4 11 3.8349 0.0159
1 4 12 2.1601 0.0098
1 4 13 0.4030 -0.0108
1 4 14 -0.3085 -0.0186
1 4 15 -0.0309 -0.0094
1 5 0 25.8097 0.0623
1 5 1 16.9139 0.1877
1 5 2 2.5841 0.1468
1 5 3 -7.3434 -0.0152
1 5 4 -8.4827 -0.0854
1 5 5 -3.4329 -0.0111
1 5 6 2.4105 0.0543
1 5 7 5.3072 0.0207
1 5 8 4.7327 -0.0322
1 5 9 2.5628 -0.0266
1 5 10 1.0840 0.0096
1 5 11 1.0408 0.0256
1 5 12 1.4095 0.0152
1 5 13 1.1043 -0.0081
1 5 14 0.3167 -0.0297
1 6 0 20.1896 0.1122
1 6 1 23.4315 0.1686
1 6 2 14.7010 0.1287
1 6 3 1.4403 0.0061
1 6 4 -7.5535 -0.0603
1 6 5 -8.6820 -0.0080
1 6 6 -4.3309 0.0487
1 6 7 0.5763 0.0124
1 6 8 2.3904 -0.0473
1 6 9 0.7677 -0.0339
1 6 10 -1.8302 0.0222
1 6 11 -2.7954 0.0415
1 6 12 -1.7864 0.0170
1 6 13 -0.3942 -0.0155
1 6 14 0.1311 -0.0398
1 7 0 1.0463 0.2167
1 7 1 12.6138 0.2056
1 7 2 15.3948 0.1132
1 7 3 9.1182 0.0050
1 7 4 -0.2984 -0.0418
1 7 5 -6.3199 -0.0050
1 7 6 -6.2641 0.0378
1 7 7 -2.0884 0.0100
1 7 8 1.8881 -0.0438
1 7 9 2.5529 -0.0332
1 7 10 0.3097 0.0276
1 7 11 -1.9811 0.0530
1 7 12 -2.2903 0.0232
1 7 13 -1.1423 -0.0118
1 8 0 -10.7758 0.2880
1 8 1 -1.3082 0.2355
1 8 2 7.0670 0.0834
1 8 3 9.2954 -0.0323
1 8 4 5.4114 -0.0502
1 8 5 -0.5145 -0.0064
1 8 6 -3.8953 0.0244
1 8 7 -2.8564 -0.0000
1 8 8 0.7381 -0.0419
1 8 9 3.2764 -0.0291
1 8 10 2.8695 0.0368
1 8 11 0.7892 0.0764
1 8 12 -0.5909 0.0509
1 9 0 -10.4275 0.2655
1 9 1 -8.2865 0.2143
1 9 2 -2.6382 0.0518
1 9 3 2.4400 -0.0646
1 9 4 3.9060 -0.0624
1 9 5 1.7505 -0.0051
1 9 6 -1.4587 0.0204
1 9 7 -2.8025 -0.0068
1 9 8 -1.4112 -0.0433
1 9 9 0.9855 -0.0337
1 9 10 2.0860 0.0251
1 9 11 1.4262 0.0716
1 10 0 -2.0962 0.2043
1 10 1 -4.4186 0.1572
1 10 2 -4.1067 0.0185
1 10 3 -1.8273 -0.0828
1 10 4 0.3483 -0.0702
1 10 5 0.8465 -0.0020
1 10 6 -0.2750 0.0277
1 10 7 -1.6415 -0.0002
1 10 8 -1.8946 -0.0390
1 10 9 -0.9480 -0.0428
1 11 0 3.6697 0.1471
1 11 1 2.6465 0.0958
1 11 2 1.2455 -0.0074
1 11 3 0.4137 -0.0816
1 11 4 0.1962 -0.0664
1 11 5 0.1114 0.0017
1 11 6 -0.1519 0.0373
1 11 7 -0.5554 0.0130
1 11 8 -0.8307 -0.0255
1 12 0 0.7005 0.1057
1 12 1 2.6639 0.0538
1 12 2 3.2795 -0.0117
1 12 3 2.6278 -0.0588
1 12 4 1.3873 -0.0552
1 12 5 0.2268 -0.0042
1 12 6 -0.3530 0.0380
1 12 7 -0.3029 0.0279
1 13 0 -4.4636 0.0903
1 13 1 -2.1392 0.0271
1 13 2 0.2777 -0.0165
1 13 3 1.4642 -0.0423
1 13 4 1.3426 -0.0572
1 13 5 0.5325 -0.0385
1 14 0 -3.8087 0.0676
1 14 1 -3.4361 -0.0128
1 14 2 -1.5908 -0.0440
1 14 3 0.0346 -0.0370
1 15 0 -0.2507 0.0458
1 15 1 -1.3465 -0.0440
2 -17 2 -0.0410 0.0083
2 -17 3 0.2447 0.0009
2 -17 4 0.3554 -0.0019
2 -17 5 0.1073 -0.0164
2 -17 6 -0.4214 -0.0191
2 -17 7 -0.9551 0.0024
2 -17 8 -1.0179 0.0203
2 -17 9 -0.3198 0.0133
2 -17 10 0.6705 -0.0013
2 -17 11 1.0597 0.0007
2 -16 0 -0.4949 0.0529
2 -16 1 -0.2682 0.0505
2 -16 2 -0.0301 0.0039
2 -16 3 0.1918 -0.0124
2 -16 4 0.2715 -0.0006
2 -16 5 0.0895 -0.0001
2 -16 6 -0.3774 -0.0076
2 -16 7 -1.0865 0.0049
2 -16 8 -1.7298 0.0283
2 -16 9 -1.6718 0.0298
2 -16 10 -0.6496 0.0083
2 -16 11 0.5997 -0.0044
2 -16 12 1.0152 0.0087
2 -16 13 0.4395 0.0308
2 -15 0 -1.5572 0.0545
2 -15 1 -0.4813 0.0596
2 -15 2 0.9104 0.0055
2 -15 3 1.8406 -0.0277
2 -15 4 1.9822 -0.0137
2 -15 5 1.5088 0.0072
2 -15 6 0.8467 0.0084
2 -15 7 0.2215 0.0080
2 -15 8 -0.4346 0.0193
2 -15 9 -0.9701 0.0244
2 -15 10 -0.8599 0.0103
2 -15 11 0.0221 -0.0076
2 -15 12 0.9043 -0.0097
2 -15 13 0.9077 0.0027
2 -15 14 0.0845 0.0130
2 -15 15 -0.7183 0.0089
2 -14 0 -3.1347 0.0187
2 -14 1 -2.7217 0.0383
2 -14 2 -0.4403 0.0093
2 -14 3 2.0271 -0.0206
2 -14 4 3.1675 -0.0178
2 -14 5 2.6121 0.0039
2 -14 6 1.2107 0.0162
2 -14 7 0.2091 0.0172
2 -14 8 0.1163 0.0204
2 -14 9 0.4618 0.0233
2 -14 10 0.6534 0.0169
2 -14 11 0.6287 0.0054
2 -14 12 0.5408 -0.0036
2 -14 13 0.3260 -0.0103
2 -14 14 -0.1089 -0.0143
2 -14 15 -0.5652 -0.0149
2 -14 16 -0.6925 -0.0181
2 -13 0 -3.6049 -0.0194
2 -13 1 -6.4121 -0.0014
2 -13 2 -5.7468 -0.0032
2 -13 3 -2.6306 -0.0086
2 -13 4 0.3666 -0.0058
2 -13 5 1.1316 0.0096
2 -13 6 -0.5501 0.0249
2 -13 7 -2.9252 0.0266
2 -13 8 -3.7904 0.0194
2 -13 9 -2.4277 0.0120
2 -13 10 -0.0418 0.0062
2 -13 11 1.6015 0.0053
2 -13 12 1.6864 0.0103
2 -13 13 0.6608 0.0103
2 -13 14 -0.4611 0.0009
2 -13 15 -0.9628 -0.0055
2 -13 16 -0.8127 -0.0047
2 -13 17 -0.4133 -0.0084
2 -12 0 0.8590 0.0170
2 -12 1 -4.8617 0.0159
2 -12 2 -7.7583 0.0082
2 -12 3 -6.2550 0.0098
2 -12 4 -2.1493 0.0092
2 -12 5 1.0343 0.0140
2 -12 6 0.7691 0.0288
2 -12 7 -2.5322 0.0328
2 -12 8 -5.8247 0.0167
2 -12 9 -6.0111 0.0006
2 -12 10 -2.5924 -0.0016
2 -12 11 2.0792 0.0038
2 -12 12 4.9355 0.0088
2 -12 13 4.5791 0.0081
2 -12 14 2.0502 -0.0009
2 -12 15 -0.3742 -0.0069
2 -12 16 -1.2043 0.0029
2 -12 17 -0.7200 0.0159
2 -11 0 8.5012 0.0649
2 -11 1 3.9595 0.0675
2 -11 2 -1.0910 0.0450
2 -11 3 -2.5088 0.0373
2 -11 4 0.6496 0.0254
2 -11 5 5.4999 0.0105
2 -11 6 7.7499 0.0188
2 -11 7 5.1793 0.0351
2 -11 8 -0.4704 0.0246
2 -11 9 -4.8748 0.0006
2 -11 10 -4.6962 -0.0021
2 -11 11 -0.1591 0.0099
2 -11 12 5.3789 0.0094
2 -11 13 8.0882 -0.0040
2 -11 14 6.4666 -0.0150
2 -11 15 2.3287 -0.0160
2 -11 16 -0.9682 -0.0051
2 -11 17 -1.6330 0.0119
2 -11 18 -0.6468 0.0166
2 -10 0 9.3239 0.0759
2 -10 1 9.1956 0.1048
2 -10 2 5.2500 0.0655
2 -10 3 1.5568 0.0385
2 -10 4 1.7962 0.0315
2 -10 5 5.9896 0.0201
2 -10 6 10.3778 0.0202
2 -10 7 10.5171 0.0381
2 -10 8 5.1241 0.0350
2 -10 9 -2.6790 0.0019
2 -10 10 -7.8887 -0.0149
2 -10 11 -7.4674 0.0013
2 -10 12 -2.2781 0.0111
2 -10 13 3.7536 -0.0037
2 -10 14 6.3585 -0.0148
2 -10 15 4.1076 -0.0070
2 -10 16 -0.3978 0.0035
2 -10 17 -3.1405 0.0072
2 -10 18 -2.6960 0.0079
2 -9 0 -1.1208 0.0205
2 -9 1 0.9514 0.0973
2 -9 2 -0.1227 0.0657
2 -9 3 -3.1905 0.0119
2 -9 4 -4.9214 0.0106
2 -9 5 -2.7730 0.0336
2 -9 6 2.4152 0.0415
2 -9 7 6.5491 0.0421
2 -9 8 5.5482 0.0353
2 -9 9 -0.9392 0.0075
2 -9 10 -9.0382 -0.0176
2 -9 11 -13.7194 -0.0103
2 -9 12 -12.3112 0.0050
2 -9 13 -6.0120 -0.0055
2 -9 14 0.8756 -0.0195
2 -9 15 3.8548 -0.0048
2 -9 16 1.9293 0.0199
2 -9 17 -1.6247 0.0247
2 -9 18 -3.0030 0.0188
2 -8 0 -8.5997 -0.1277
2 -8 1 -10.2899 0.0080
2 -8 2 -11.1691 0.0558
2 -8 3 -11.5941 0.0143
2 -8 4 -11.3473 -0.0008
2 -8 5 -9.3587 0.0409
2 -8 6 -4.7061 0.0649
2 -8 7 1.4973 0.0407
2 -8 8 5.7500 0.0106
2 -8 9 4.8310 -0.0020
2 -8 10 -1.0126 -0.0069
2 -8 11 -7.9518 -0.0038
2 -8 12 -11.4234 0.0048
2 -8 13 -9.1486 0.0015
2 -8 14 -2.6031 -0.0090
2 -8 15 3.7709 -0.0016
2 -8 16 5.9415 0.0170
2 -8 17 3.8149 0.0177
2 -8 18 0.7722 0.0059
2 -7 0 2.6055 -0.1720
2 -7 1 -4.9917 -0.0474
2 -7 2 -11.8364 0.0606
2 -7 3 -14.2184 0.0570
2 -7 4 -11.7712 0.0184
2 -7 5 -6.8944 0.0394
2 -7 6 -1.6271 0.0740
2 -7 7 3.7928 0.0442
2 -7 8 9.0819 -0.0149
2 -7 9 12.2711 -0.0290
2 -7 10 11.2360 -0.0034
2 -7 11 6.3056 0.0135
2 -7 12 0.5052 0.0098
2 -7 13 -2.6003 0.0029
2 -7 14 -1.3757 0.0031
2 -7 15 2.6526 0.0090
2 -7 16 5.9025 0.0086
2 -7 17 5.9090 -0.0090
2 -7 18 3.4588 -0.0281
2 -6 0 23.5848 0.0009
2 -6 1 17.9513 0.0510
2 -6 2 4.3530 0.1041
2 -6 3 -7.7023 0.0953
2 -6 4 -10.8557 0.0405
2 -6 5 -5.6079 0.0244
2 -6 6 2.0356 0.0501
2 -6 7 7.4172 0.0402
2 -6 8 10.3323 -0.0138
2 -6 9 12.2300 -0.0367
2 -6 10 12.9780 -0.0039
2 -6 11 11.3767 0.0256
2 -6 12 7.4056 0.0132
2 -6 13 2.7804 -0.0115
2 -6 14 -0.3545 -0.0124
2 -6 15 -0.9940 0.0042
2 -6 16 0.0636 0.0075
2 -6 17 1.0597 -0.0142
2 -6 18 1.0064 -0.0356
2 -5 0 31.0123 0.1811
2 -5 1 39.7142 0.2174
2 -5 2 29.7031 0.1708
2 -5 3 8.7073 0.1007
2 -5 4 -8.2873 0.0450
2 -5 5 -12.1183 0.0214
2 -5 6 -5.7362 0.0229
2 -5 7 1.6856 0.0159
2 -5 8 4.5774 -0.0106
2 -5 9 3.8936 -0.0222
2 -5 10 2.7058 -0.0007
2 -5 11 2.1063 0.0196
2 -5 12 1.4374 0.0084
2 -5 13 0.1449 -0.0143
2 -5 14 -1.6140 -0.0152
2 -5 15 -3.2362 0.0024
2 -5 16 -3.9885 0.0081
2 -5 17 -3.5142 -0.0121
2 -5 18 -2.2095 -0.0351
2 -4 0 9.9480 0.1797
2 -4 1 35.3345 0.2897
2 -4 2 42.5875 0.2106
2 -4 3 26.7819 0.0682
2 -4 4 0.7192 0.0076
2 -4 5 -17.2334 0.0262
2 -4 6 -19.0717 0.0390
2 -4 7 -11.0363 0.0128
2 -4 8 -3.8902 -0.0160
2 -4 9 -2.4665 -0.0134
2 -4 10 -4.6665 0.0064
2 -4 11 -6.7733 0.0102
2 -4 12 -6.9611 -0.0044
2 -4 13 -5.2362 -0.0111
2 -4 14 -2.7346 0.0001
2 -4 15 -1.0905 0.0112
2 -4 16 -1.0517 0.0064
2 -4 17 -1.6831 -0.0110
2 -4 18 -1.6115 -0.0256
2 -3 0 -32.9045 0.0030
2 -3 1 -4.5855 0.1743
2 -3 2 22.2457 0.1696
2 -3 3 28.1362 0.0371
2 -3 4 11.5545 -0.0321
2 -3 5 -11.2949 0.0130
2 -3 6 -22.7986 0.0580
2 -3 7 -18.8827 0.0287
2 -3 8 -8.3655 -0.0200
2 -3 9 -1.2370 -0.0191
2 -3 10 -0.5217 0.0126
2 -3 11 -3.5144 0.0187
2 -3 12 -6.3272 -0.0034
2 -3 13 -6.2723 -0.0121
2 -3 14 -2.8971 0.0026
2 -3 15 1.5136 0.0096
2 -3 16 3.7608 -0.0016
2 -3 17 2.9534 -0.0068
2 -3 18 1.0422 0.0052
2 -2 0 -59.5201 -0.0892
2 -2 1 -46.8897 0.0293
2 -2 2 -16.8161 0.0759
2 -2 3 9.2242 0.0218
2 -2 4 14.8349 -0.0205
2 -2 5 2.3602 0.0107
2 -2 6 -12.0882 0.0460
2 -2 7 -15.4625 0.0218
2 -2 8 -7.8689 -0.0223
2 -2 9 2.1076 -0.0227
2 -2 10 7.4266 0.0106
2 -2 11 6.6793 0.0238
2 -2 12 2.2601 0.0050
2 -2 13 -1.9804 -0.0084
2 -2 14 -2.7282 0.0016
2 -2 15 0.2154 0.0069
2 -2 16 3.5457 -0.0092
2 -2 17 4.0826 -0.0164
2 -1 0 -34.6456 0.0997
2 -1 1 -41.9688 0.0946
2 -1 2 -29.2196 0.0370
2 -1 3 -4.9762 -0.0234
2 -1 4 13.1489 -0.0215
2 -1 5 14.7979 0.0277
2 -1 6 4.9273 0.0464
2 -1 7 -3.8675 0.0110
2 -1 8 -4.2189 -0.0230
2 -1 9 1.9212 -0.0160
2 -1 10 8.6102 0.0082
2 -1 11 11.5037 0.0141
2 -1 12 9.2773 0.0022
2 -1 13 3.5608 -0.0057
2 -1 14 -1.6344 -0.0001
2 -1 15 -2.9000 0.0038
2 -1 16 -0.7873 -0.0088
2 -1 17 1.2224 -0.0220
2 0 0 15.7783 0.2970
2 0 1 3.5870 0.2579
2 0 2 -1.8026 0.0955
2 0 3 3.8758 -0.0436
2 0 4 14.2675 -0.0481
2 0 5 19.0444 0.0300
2 0 6 14.3659 0.0586
2 0 7 5.3050 0.0090
2 0 8 -0.8902 -0.0324
2 0 9 -1.3519 -0.0169
2 0 10 2.1903 0.0101
2 0 11 6.3725 0.0085
2 0 12 8.0074 -0.0037
2 0 13 5.4489 -0.0064
2 0 14 0.2819 -0.0066
2 0 15 -3.5208 -0.0083
2 0 16 -3.6077 -0.0067
2 0 17 -1.5094 -0.0024
2 1 0 27.3633 0.3178
2 1 1 25.3525 0.3076
2 1 2 20.0789 0.1600
2 1 3 15.2724 0.0079
2 1 4 13.1686 -0.0304
2 1 5 11.9595 0.0215
2 1 6 8.7504 0.0450
2 1 7 3.3883 -0.0041
2 1 8 -1.7659 -0.0479
2 1 9 -4.6311 -0.0272
2 1 10 -4.6524 0.0106
2 1 11 -2.3295 0.0096
2 1 12 0.8041 -0.0078
2 1 13 2.3658 -0.0071
2 1 14 1.0991 -0.0033
2 1 15 -1.4314 -0.0111
2 1 16 -2.5199 -0.0099
2 2 0 -9.0204 0.3159
2 2 1 -4.4035 0.2673
2 2 2 2.3208 0.1218
2 2 3 5.8558 0.0119
2 2 4 5.1359 -0.0078
2 2 5 2.0401 0.0174
2 2 6 -1.3194 0.0176
2 2 7 -3.7603 -0.0221
2 2 8 -5.0146 -0.0495
2 2 9 -5.5244 -0.0230
2 2 10 -5.7669 0.0201
2 2 11 -5.4284 0.0215
2 2 12 -3.8518 -0.0062
2 2 13 -1.4604 -0.0132
2 2 14 0.2132 -0.0009
2 2 15 0.3565 -0.0015
2 2 16 -0.1654 -0.0089
2 3 0 -31.9120 0.3006
2 3 1 -35.2847 0.2003
2 3 2 -25.7433 0.0121
2 3 3 -11.5599 -0.0715
2 3 4 -1.5009 -0.0296
2 3 5 1.2317 0.0194
2 3 6 -1.0084 0.0080
2 3 7 -3.9889 -0.0279
2 3 8 -4.9223 -0.0347
2 3 9 -3.6723 -0.0031
2 3 10 -1.9047 0.0322
2 3 11 -1.0893 0.0297
2 3 12 -1.1390 -0.0071
2 3 13 -1.0240 -0.0291
2 3 14 -0.3469 -0.0122
2 3 15 0.3107 0.0126
2 4 0 -8.1849 0.2676
2 4 1 -23.8500 0.1481
2 4 2 -26.5374 -0.0602
2 4 3 -16.6957 -0.1398
2 4 4 -3.1307 -0.0547
2 4 5 5.5081 0.0339
2 4 6 6.5092 0.0239
2 4 7 2.7824 -0.0219
2 4 8 -0.9129 -0.0240
2 4 9 -1.5593 0.0070
2 4 10 0.5838 0.0253
2 4 11 3.0000 0.0134
2 4 12 3.5468 -0.0181
2 4 13 2.2695 -0.0389
2 4 14 0.7226 -0.0211
2 4 15 0.0061 0.0201
2 5 0 22.1273 0.2850
2 5 1 6.0101 0.1450
2 5 2 -7.9311 -0.0598
2 5 3 -11.2580 -0.1415
2 5 4 -4.9342 -0.0542
2 5 5 3.8588 0.0482
2 5 6 8.4898 0.0395
2 5 7 7.0582 -0.0220
2 5 8 2.2550 -0.0299
2 5 9 -1.5531 0.0077
2 5 10 -1.7806 0.0232
2 5 11 0.6902 0.0027
2 5 12 2.9278 -0.0252
2 5 13 3.0247 -0.0400
2 5 14 1.5690 -0.0301
2 6 0 22.6337 0.2762
2 6 1 17.6744 0.1445
2 6 2 5.8332 -0.0266
2 6 3 -4.0033 -0.0972
2 6 4 -6.3510 -0.0358
2 6 5 -2.1882 0.0431
2 6 6 3.3767 0.0309
2 6 7 5.5471 -0.0315
2 6 8 3.0712 -0.0386
2 6 9 -1.4478 0.0111
2 6 10 -4.1919 0.0332
2 6 11 -3.5380 -0.0012
2 6 12 -1.0604 -0.0439
2 6 13 0.6670 -0.0568
2 7 0 6.3988 0.2141
2 7 1 10.7747 0.1026
2 7 2 8.1756 -0.0235
2 7 3 1.6158 -0.0631
2 7 4 -3.6565 -0.0172
2 7 5 -4.3440 0.0301
2 7 6 -1.0807 0.0125
2 7 7 2.6384 -0.0382
2 7 8 3.5047 -0.0413
2 7 9 1.1103 0.0086
2 7 10 -2.0544 0.0327
2 7 11 -3.3238 -0.0090
2 7 12 -2.3468 -0.0629
2 8 0 -3.8982 0.1560
2 8 1 0.8157 0.0406
2 8 2 3.5765 -0.0609
2 8 3 2.8695 -0.0647
2 8 4 0.0478 -0.0058
2 8 5 -2.0817 0.0286
2 8 6 -1.6442 0.0040
2 8 7 0.8303 -0.0369
2 8 8 3.0236 -0.0320
2 8 9 3.0885 0.0197
2 8 10 1.3547 0.0516
2 8 11 -0.3411 0.0186
2 9 0 -3.5517 0.1177
2 9 1 -3.4585 0.0016
2 9 2 -2.0573 -0.0896
2 9 3 -0.7323 -0.0762
2 9 4 -0.4115 -0.0032
2 9 5 -0.8161 0.0317
2 9 6 -0.9627 0.0030
2 9 7 -0.2087 -0.0302
2 9 8 1.0860 -0.0113
2 9 9 1.9038 0.0483
2 9 10 1.6570 0.0842
2 10 0 1.9908 0.1051
2 10 1 -0.3795 -0.0063
2 10 2 -2.3815 -0.0963
2 10 3 -3.1391 -0.0879
2 10 4 -2.7706 -0.0122
2 10 5 -1.8396 0.0297
2 10 6 -0.9725 -0.0004
2 10 7 -0.5034 -0.0393
2 10 8 -0.2817 -0.0208
2 10 9 -0.0406 0.0396
2 11 0 5.2126 0.0801
2 11 1 5.0056 -0.0133
2 11 2 2.6309 -0.0893
2 11 3 -0.1906 -0.0828
2 11 4 -2.0178 -0.0045
2 11 5 -2.2303 0.0497
2 11 6 -1.3136 0.0165
2 11 7 -0.4317 -0.0489
2 11 8 -0.2364 -0.0545
2 12 0 2.1786 0.0333
2 12 1 5.0982 -0.0236
2 12 2 5.1762 -0.0694
2 12 3 3.0976 -0.0628
2 12 4 0.5029 0.0105
2 12 5 -1.0746 0.0819
2 12 6 -1.0907 0.0661
2 13 0 -2.9867 0.0110
2 13 1 0.4172 -0.0246
2 13 2 2.4373 -0.0552
2 13 3 2.4550 -0.0672
2 13 4 1.2533 -0.0251
2 14 0 -3.7310 -0.0041
2 14 1 -2.0427 -0.0288
2 14 2 -0.2295 -0.0462
2 14 3 0.5979 -0.0676
2 15 0 -1.0412 -0.0281
3 -18 5 -0.0341 -0.0187
3 -18 6 -0.0682 0.0111
3 -18 7 -0.1375 0.0224
3 -18 8 -0.0941 0.0001
3 -17 2 0.9036 0.0240
3 -17 3 0.4127 0.0215
3 -17 4 -0.0513 0.0048
3 -17 5 -0.1788 -0.0022
3 -17 6 -0.0203 0.0114
3 -17 7 0.1467 0.0251
3 -17 8 0.2515 0.0165
3 -17 9 0.4082 -0.0056
3 -17 10 0.5310 -0.0150
3 -17 11 0.4076 -0.0042
3 -16 0 0.1746 0.0141
3 -16 1 1.2731 0.0203
3 -16 2 1.3252 0.0241
3 -16 3 0.4315 0.0246
3 -16 4 -0.6196 0.0204
3 -16 5 -1.0442 0.0177
3 -16 6 -0.6652 0.0223
3 -16 7 -0.0005 0.0281
3 -16 8 0.3428 0.0230
3 -16 9 0.2657 0.0077
3 -16 10 0.0240 -0.0024
3 -16 11 -0.2168 0.0039
3 -16 12 -0.3820 0.0189
3 -16 13 -0.3438 0.0254
3 -15 0 -1.8598 0.0293
3 -15 1 0.6647 0.0346
3 -15 2 2.2166 0.0227
3 -15 3 1.8562 0.0082
3 -15 4 0.2349 0.0091
3 -15 5 -1.1800 0.0230
3 -15 6 -1.2955 0.0322
3 -15 7 -0.2171 0.0262
3 -15 8 0.9337 0.0091
3 -15 9 1.1303 -0.0071
3 -15 10 0.3035 -0.0118
3 -15 11 -0.8558 -0.0033
3 -15 12 -1.5885 0.0107
3 -15 13 -1.5141 0.0214
3 -15 14 -0.7967 0.0224
3 -15 15 -0.0200 0.0104
3 -14 0 -3.5536 0.0228
3 -14 1 -0.8882 0.0379
3 -14 2 2.3824 0.0293
3 -14 3 3.7584 0.0042
3 -14 4 2.4824 -0.0029
3 -14 5 -0.1024 0.0170
3 -14 6 -1.7193 0.0341
3 -14 7 -0.9548 0.0271
3 -14 8 1.5287 0.0067
3 -14 9 3.5493 -0.0069
3 -14 10 3.3587 -0.0068
3 -14 11 1.0609 -0.0004
3 -14 12 -1.6881 0.0015
3 -14 13 -3.0868 -0.0013
3 -14 14 -2.5004 -0.0005
3 -14 15 -0.8064 0.0020
3 -13 0 -4.3461 0.0262
3 -13 1 -4.1192 0.0462
3 -13 2 -1.1079 0.0453
3 -13 3 1.8896 0.0181
3 -13 4 2.2954 0.0029
3 -13 5 -0.2274 0.0221
3 -13 6 -3.5631 0.0406
3 -13 7 -4.7307 0.0262
3 -13 8 -2.3600 -0.0022
3 -13 9 1.9496 -0.0132
3 -13 10 4.9069 -0.0054
3 -13 11 4.3361 0.0048
3 -13 12 0.8624 0.0073
3 -13 13 -2.7864 0.0030
3 -13 14 -4.0358 -0.0002
3 -13 15 -2.4976 0.0009
3 -13 16 -0.0624 -0.0013
3 -13 17 1.1534 -0.0085
3 -12 0 -3.1220 0.0657
3 -12 1 -5.6574 0.0805
3 -12 2 -4.8531 0.0758
3 -12 3 -1.8643 0.0430
3 -12 4 0.3427 0.0154
3 -12 5 -0.4904 0.0272
3 -12 6 -4.0758 0.0457
3 -12 7 -7.5808 0.0228
3 -12 8 -7.7125 -0.0199
3 -12 9 -3.5665 -0.0296
3 -12 10 2.3623 -0.0066
3 -12 11 6.1298 0.0105
3 -12 12 5.4346 0.0092
3 -12 13 1.2824 0.0035
3 -12 14 -2.8774 0.0013
3 -12 15 -3.9864 -0.0002
3 -12 16 -1.9982 -0.0039
3 -12 17 0.4406 -0.0089
3 -11 0 1.0770 0.0745
3 -11 1 -1.0758 0.0937
3 -11 2 -1.4886 0.0917
3 -11 3 0.5260 0.0649
3 -11 4 3.3056 0.0264
3 -11 5 4.2442 0.0157
3 -11 6 1.9087 0.0293
3 -11 7 -2.5837 0.0190
3 -11 8 -5.9980 -0.0165
3 -11 9 -5.3806 -0.0235
3 -11 10 -0.6016 0.0078
3 -11 11 5.3485 0.0251
3 -11 12 8.5156 0.0064
3 -11 13 6.8012 -0.0130
3 -11 14 1.6214 -0.0100
3 -11 15 -2.9835 -0.0021
3 -11 16 -3.8278 -0.0044
3 -11 17 -1.5471 -0.0101
3 -10 0 3.3402 0.0745
3 -10 1 4.0258 0.0804
3 -10 2 4.9218 0.0576
3 -10 3 6.6181 0.0427
3 -10 4 8.6920 0.0297
3 -10 5 9.7910 0.0177
3 -10 6 8.4871 0.0177
3 -10 7 4.4379 0.0153
3 -10 8 -0.7541 -0.0041
3 -10 9 -4.1330 -0.0126
3 -10 10 -3.5268 0.0097
3 -10 11 0.6460 0.0254
3 -10 12 5.5086 0.0039
3 -10 13 7.5203 -0.0202
3 -10 14 4.9487 -0.0108
3 -10 15 -0.3938 0.0071
3 -10 16 -4.3198 0.0008
3 -10 17 -4.2651 -0.0146
3 -10 18 -1.7335 -0.0163
3 -9 0 -3.5055 0.1119
3 -9 1 -2.5265 0.0874
3 -9 2 0.3679 0.0067
3 -9 3 3.7372 -0.0292
3 -9 4 6.0399 0.0002
3 -9 5 6.5870 0.0323
3 -9 6 5.4590 0.0315
3 -9 7 2.7450 0.0148
3 -9 8 -1.3448 -0.0009
3 -9 9 -5.5774 -0.0082
3 -9 10 -7.8370 0.0005
3 -9 11 -6.6936 0.0105
3 -9 12 -2.7098 -0.0018
3 -9 13 1.6529 -0.0195
3 -9 14 3.4375 -0.0087
3 -9 15 1.4514 0.0150
3 -9 16 -2.3073 0.0131
3 -9 17 -4.3439 -0.0031
3 -9 18 -3.3163 0.0032
3 -8 0 -12.0777 0.1183
3 -8 1 -16.7761 0.1045
3 -8 2 -14.8683 0.0095
3 -8 3 -8.3259 -0.0588
3 -8 4 -2.0695 -0.0277
3 -8 5 0.3579 0.0369
3 -8 6 -0.7521 0.0448
3 -8 7 -3.0238 0.0081
3 -8 8 -5.0616 -0.0129
3 -8 9 -6.9146 -0.0063
3 -8 10 -8.4158 0.0040
3 -8 11 -8.5284 0.0056
3 -8 12 -6.4287 -0.0009
3 -8 13 -2.5861 -0.0057
3 -8 14 1.2387 0.0045
3 -8 15 3.0396 0.0202
3 -8 16 2.2026 0.0150
3 -8 17 0.2226 -0.0028
3 -8 18 -0.8304 0.0042
3 -7 0 -4.2416 0.1405
3 -7 1 -17.4832 0.1428
3 -7 2 -22.7716 0.0740
3 -7 3 -16.8429 -0.0032
3 -7 4 -5.1542 -0.0079
3 -7 5 3.4714 0.0381
3 -7 6 4.8106 0.0448
3 -7 7 1.5049 -0.0022
3 -7 8 -1.6183 -0.0324
3 -7 9 -2.5315 -0.0145
3 -7 10 -2.1099 0.0102
3 -7 11 -1.4205 0.0102
3 -7 12 -0.5141 0.0015
3 -7 13 0.8608 0.0052
3 -7 14 2.5855 0.0173
3 -7 15 4.1115 0.0189
3 -7 16 4.6798 -0.0017
3 -7 17 3.9133 -0.0279
3 -7 18 2.3323 -0.0268
3 -6 0 17.8281 0.2089
3 -6 1 2.1631 0.1857
3 -6 2 -13.2461 0.1140
3 -6 3 -16.2447 0.0486
3 -6 4 -5.2732 0.0249
3 -6 5 9.8648 0.0329
3 -6 6 17.8824 0.0259
3 -6 7 15.8064 -0.0123
3 -6 8 9.0540 -0.0377
3 -6 9 4.0237 -0.0184
3 -6 10 2.7216 0.0139
3 -6 11 3.6167 0.0181
3 -6 12 4.7162 0.0027
3 -6 13 4.8576 -0.0030
3 -6 14 3.8020 0.0031
3 -6 15 2.3076 0.0020
3 -6 16 1.4422 -0.0139
3 -6 17 1.3423 -0.0297
3 -6 18 1.2100 -0.0258
3 -5 0 31.6246 0.2074
3 -5 1 24.8649 0.1607
3 -5 2 5.5701 0.0662
3 -5 3 -10.3821 0.0261
3 -5 4 -10.6317 0.0336
3 -5 5 2.8607 0.0302
3 -5 6 17.1561 -0.0003
3 -5 7 21.3360 -0.0288
3 -5 8 15.0885 -0.0286
3 -5 9 5.6609 -0.0033
3 -5 10 -0.4914 0.0196
3 -5 11 -1.8068 0.0200
3 -5 12 -0.1591 0.0067
3 -5 13 1.6342 -0.0023
3 -5 14 1.4061 -0.0044
3 -5 15 -0.9267 -0.0072
3 -5 16 -3.2230 -0.0113
3 -5 17 -3.4604 -0.0107
3 -4 0 24.7499 0.1913
3 -4 1 31.2830 0.1195
3 -4 2 18.9100 -0.0192
3 -4 3 -3.3096 -0.0602
3 -4 4 -18.1651 0.0004
3 -4 5 -16.0448 0.0395
3 -4 6 -2.4858 0.0078
3 -4 7 9.1784 -0.0285
3 -4 8 10.6771 -0.0169
3 -4 9 3.8350 0.0148
3 -4 10 -4.4414 0.0221
3 -4 11 -8.9258 0.0065
3 -4 12 -8.3676 -0.0026
3 -4 13 -4.6422 0.0027
3 -4 14 -1.2308 0.0048
3 -4 15 -0.7285 -0.0035
3 -4 16 -2.4789 -0.0081
3 -4 17 -3.5626 -0.0007
3 -3 0 2.6202 0.2251
3 -3 1 15.5296 0.1226
3 -3 2 16.1242 -0.0534
3 -3 3 1.2592 -0.1248
3 -3 4 -18.0652 -0.0506
3 -3 5 -27.1360 0.0335
3 -3 6 -21.0782 0.0280
3 -3 7 -7.5400 -0.0149
3 -3 8 2.3723 -0.0142
3 -3 9 3.6676 0.0178
3 -3 10 -1.1723 0.0253
3 -3 11 -6.7858 0.0028
3 -3 12 -8.9731 -0.0119
3 -3 13 -6.3965 -0.0045
3 -3 14 -1.1569 0.0021
3 -3 15 2.6543 -0.0059
3 -3 16 2.7425 -0.0088
3 -3 17 0.7245 0.0087
3 -2 0 -16.9953 0.2276
3 -2 1 -7.6101 0.1189
3 -2 2 1.1842 -0.0347
3 -2 3 0.2596 -0.1004
3 -2 4 -10.2590 -0.0474
3 -2 5 -20.7961 0.0200
3 -2 6 -22.1244 0.0172
3 -2 7 -13.7585 -0.0188
3 -2 8 -2.6112 -0.0184
3 -2 9 4.4186 0.0132
3 -2 10 5.2076 0.0270
3 -2 11 1.7841 0.0111
3 -2 12 -2.1476 -0.0066
3 -2 13 -3.2012 -0.0070
3 -2 14 -0.4202 -0.0007
3 -2 15 3.6308 -0.0022
3 -2 16 5.2644 -0.0036
3 -2 17 3.6349 0.0108
3 -1 0 -13.4679 0.2248
3 -1 1 -9.6823 0.0970
3 -1 2 -3.6533 -0.0379
3 -1 3 0.6351 -0.0679
3 -1 4 -0.5691 -0.0085
3 -1 5 -5.6237 0.0344
3 -1 6 -9.0458 0.0107
3 -1 7 -7.3321 -0.0250
3 -1 8 -1.7562 -0.0169
3 -1 9 3.9809 0.0129
3 -1 10 7.0956 0.0200
3 -1 11 6.7471 0.0050
3 -1 12 3.7632 -0.0069
3 -1 13 0.4404 -0.0066
3 -1 14 -0.6819 0.0009
3 -1 15 0.7891 0.0076
3 -1 16 2.5721 0.0077
3 0 0 8.5027 0.2360
3 0 1 14.4662 0.0850
3 0 2 14.9732 -0.0570
3 0 3 12.9319 -0.0693
3 0 4 9.8613 0.0110
3 0 5 6.4108 0.0574
3 0 6 3.6095 0.0209
3 0 7 2.3567 -0.0277
3 0 8 2.5351 -0.0214
3 0 9 3.3933 0.0117
3 0 10 4.2949 0.0166
3 0 11 4.6146 -0.0023
3 0 12 3.5973 -0.0117
3 0 13 1.2310 -0.0088
3 0 14 -1.0810 -0.0046
3 0 15 -1.7396 0.0032
3 0 16 -0.8296 0.0121
3 1 0 13.8496 0.2190
3 1 1 28.0875 0.0733
3 1 2 32.0115 -0.0481
3 1 3 26.0453 -0.0505
3 1 4 16.0204 0.0202
3 1 5 7.7756 0.0545
3 1 6 3.8611 0.0138
3 1 7 3.3093 -0.0375
3 1 8 3.5573 -0.0327
3 1 9 2.8617 0.0073
3 1 10 1.3452 0.0199
3 1 11 0.0616 -0.0012
3 1 12 -0.5415 -0.0135
3 1 13 -0.9278 -0.0042
3 1 14 -1.4681 0.0038
3 1 15 -1.7754 0.0039
3 1 16 -1.3660 0.0062
3 2 0 -12.6606 0.1884
3 2 1 3.7443 0.0305
3 2 2 17.4707 -0.0689
3 2 3 19.7405 -0.0494
3 2 4 11.8063 0.0132
3 2 5 1.3023 0.0288
3 2 6 -4.8140 -0.0083
3 2 7 -4.7468 -0.0414
3 2 8 -1.4478 -0.0285
3 2 9 0.9972 0.0118
3 2 10 0.6815 0.0270
3 2 11 -1.4343 0.0031
3 2 12 -3.1965 -0.0167
3 2 13 -3.3515 -0.0011
3 2 14 -2.2746 0.0244
3 2 15 -1.0635 0.0253
3 3 0 -35.2232 0.1398
3 3 1 -28.5778 -0.0354
3 3 2 -12.0654 -0.1236
3 3 3 1.3488 -0.0771
3 3 4 4.3322 -0.0026
3 3 5 -1.1409 0.0053
3 3 6 -7.8758 -0.0304
3 3 7 -10.0216 -0.0422
3 3 8 -6.7658 -0.0129
3 3 9 -1.4783 0.0258
3 3 10 1.8196 0.0363
3 3 11 1.5495 0.0094
3 3 12 -0.8071 -0.0203
3 3 13 -2.5709 -0.0105
3 3 14 -2.3764 0.0295
3 3 15 -0.9954 0.0482
3 4 0 -21.6147 0.1078
3 4 1 -28.1482 -0.0664
3 4 2 -21.1183 -0.1410
3 4 3 -7.7259 -0.0773
3 4 4 2.1539 0.0074
3 4 5 3.6577 0.0097
3 4 6 -1.0176 -0.0357
3 4 7 -5.9925 -0.0433
3 4 8 -6.7033 -0.0045
3 4 9 -2.8498 0.0290
3 4 10 2.2496 0.0277
3 4 11 4.8548 0.0020
3 4 12 3.8349 -0.0196
3 4 13 1.0975 -0.0085
3 4 14 -0.7127 0.0321
3 5 0 5.9073 0.1219
3 5 1 -4.8686 -0.0578
3 5 2 -8.9746 -0.1315
3 5 3 -4.9890 -0.0659
3 5 4 2.3484 0.0252
3 5 5 6.9162 0.0321
3 5 6 5.8686 -0.0203
3 5 7 1.0358 -0.0382
3 5 8 -3.1839 -0.0023
3 5 9 -3.5438 0.0268
3 5 10 -0.3601 0.0151
3 5 11 3.2597 -0.0092
3 5 12 4.4648 -0.0119
3 5 13 3.0322 0.0114
3 6 0 12.8882 0.1124
3 6 1 8.0284 -0.0464
3 6 2 2.1995 -0.1128
3 6 3 -0.4467 -0.0573
3 6 4 1.0746 0.0241
3 6 5 4.3101 0.0339
3 6 6 5.7185 -0.0145
3 6 7 3.6263 -0.0353
3 6 8 -0.4903 0.0007
3 6 9 -3.4862 0.0335
3 6 10 -3.4422 0.0147
3 6 11 -1.1738 -0.0244
3 6 12 0.9600 -0.0293
3 6 13 1.4405 0.0033
3 7 0 2.2769 0.0614
3 7 1 3.6894 -0.0519
3 7 2 2.9937 -0.0930
3 7 3 1.2294 -0.0467
3 7 4 0.2798 0.0117
3 7 5 0.9725 0.0144
3 7 6 2.3039 -0.0242
3 7 7 2.4965 -0.0389
3 7 8 0.8517 -0.0068
3 7 9 -1.5166 0.0207
3 7 10 -2.8447 -0.0058
3 7 11 -2.4452 -0.0577
3 7 12 -1.1360 -0.0685
3 8 0 -5.0371 -0.0002
3 8 1 -3.8659 -0.0862
3 8 2 -1.4991 -0.0974
3 8 3 0.2552 -0.0403
3 8 4 0.8511 0.0108
3 8 5 0.8873 0.0065
3 8 6 1.0434 -0.0272
3 8 7 1.3370 -0.0356
3 8 8 1.2902 -0.0085
3 8 9 0.6579 0.0094
3 8 10 -0.1764 -0.0175
3 8 11 -0.5985 -0.0619
3 9 0 -2.1943 -0.0398
3 9 1 -5.3024 -0.1107
3 9 2 -5.2455 -0.1009
3 9 3 -2.9369 -0.0290
3 9 4 -0.2449 0.0223
3 9 5 1.3715 0.0082
3 9 6 1.5867 -0.0269
3 9 7 1.1084 -0.0196
3 9 8 0.7785 0.0257
3 9 9 0.7479 0.0486
3 10 0 3.9076 -0.0301
3 10 1 -1.2316 -0.1006
3 10 2 -4.8915 -0.0970
3 10 3 -5.3648 -0.0277
3 10 4 -3.1496 0.0237
3 10 5 -0.2702 0.0026
3 10 6 1.2643 -0.0414
3 10 7 1.0270 -0.0267
3 10 8 0.1770 0.0409
3 11 0 6.3615 -0.0275
3 11 1 3.7386 -0.0947
3 11 2 -0.3769 -0.0979
3 11 3 -3.3114 -0.0268
3 11 4 -3.6561 0.0395
3 11 5 -1.9342 0.0225
3 11 6 -0.0399 -0.0438
3 11 7 0.5400 -0.0573
3 12 0 4.1644 -0.0496
3 12 1 4.9702 -0.0920
3 12 2 3.1951 -0.0847
3 12 3 0.5201 -0.0077
3 12 4 -1.2963 0.0772
3 12 5 -1.4665 0.0782
3 13 0 0.2954 -0.0412
3 13 1 2.1580 -0.0731
3 13 2 2.3728 -0.0730
3 13 3 1.4189 -0.0165
3 13 4 0.2955 0.0633
3 14 1 -0.2198 -0.0519
3 14 2 0.3896 -0.0665
4 -18 5 0.1041 0.0101
4 -18 6 -0.0259 0.0212
4 -18 7 -0.4728 0.0098
4 -18 8 -0.8127 -0.0114
4 -18 9 -0.7562 -0.0221
4 -17 1 0.9771 0.0636
4 -17 2 0.1828 0.0271
4 -17 3 -0.2755 -0.0033
4 -17 4 -0.0174 -0.0010
4 -17 5 0.7091 0.0138
4 -17 6 1.1947 0.0167
4 -17 7 0.8936 0.0081
4 -17 8 0.0217 0.0004
4 -17 9 -0.6542 -0.0012
4 -17 10 -0.6342 -0.0010
4 -17 11 -0.0956 -0.0058
4 -16 0 1.7629 0.0628
4 -16 1 1.8166 0.0721
4 -16 2 0.5740 0.0288
4 -16 3 -0.7896 -0.0033
4 -16 4 -1.0715 0.0049
4 -16 5 0.0215 0.0226
4 -16 6 1.6770 0.0185
4 -16 7 2.5437 0.0026
4 -16 8 1.8556 -0.0004
4 -16 9 0.1629 0.0128
4 -16 10 -1.1835 0.0236
4 -16 11 -1.2539 0.0172
4 -16 12 -0.2283 -0.0016
4 -16 13 0.9127 -0.0176
4 -15 0 0.0768 0.0743
4 -15 1 1.4902 0.0759
4 -15 2 0.9348 0.0208
4 -15 3 -0.9638 -0.0173
4 -15 4 -2.4183 -0.0013
4 -15 5 -2.0538 0.0285
4 -15 6 0.0485 0.0260
4 -15 7 2.3372 -0.0014
4 -15 8 2.9226 -0.0182
4 -15 9 1.2011 -0.0088
4 -15 10 -1.5413 0.0117
4 -15 11 -3.2257 0.0210
4 -15 12 -2.7072 0.0151
4 -15 13 -0.6185 0.0065
4 -15 14 1.2743 0.0015
4 -15 15 1.6654 -0.0052
4 -14 0 -0.8301 0.0801
4 -14 1 1.4345 0.0740
4 -14 2 2.2788 0.0163
4 -14 3 0.8418 -0.0230
4 -14 4 -1.6439 -0.0044
4 -14 5 -2.9964 0.0292
4 -14 6 -1.8377 0.0274
4 -14 7 1.2413 0.0002
4 -14 8 3.9139 -0.0153
4 -14 9 3.9087 -0.0089
4 -14 10 0.9942 0.0044
4 -14 11 -2.7516 0.0108
4 -14 12 -4.6365 0.0078
4 -14 13 -3.4858 0.0042
4 -14 14 -0.5252 0.0074
4 -14 15 1.7590 0.0133
4 -13 0 -0.3582 0.0980
4 -13 1 0.9930 0.0853
4 -13 2 2.3324 0.0271
4 -13 3 1.9284 -0.0129
4 -13 4 -0.3856 0.0047
4 -13 5 -3.0015 0.0365
4 -13 6 -3.7571 0.0274
4 -13 7 -1.6205 -0.0058
4 -13 8 2.2101 -0.0157
4 -13 9 4.9077 -0.0015
4 -13 10 4.2503 0.0068
4 -13 11 0.5489 0.0030
4 -13 12 -3.5160 0.0012
4 -13 13 -4.9597 0.0051
4 -13 14 -2.8741 0.0087
4 -13 15 0.7460 0.0105
4 -13 16 2.8406 0.0126
4 -13 17 2.3006 0.0167
4 -12 0 -0.5836 0.1124
4 -12 1 -0.4507 0.0931
4 -12 2 0.0240 0.0381
4 -12 3 -0.1473 -0.0006
4 -12 4 -1.6025 0.0140
4 -12 5 -3.8982 0.0454
4 -12 6 -5.6746 0.0326
4 -12 7 -5.4074 -0.0146
4 -12 8 -2.5864 -0.0336
4 -12 9 1.4143 -0.0110
4 -12 10 3.9985 0.0079
4 -12 11 3.3452 0.0036
4 -12 12 -0.0351 0.0015
4 -12 13 -3.5005 0.0104
4 -12 14 -4.2153 0.0088
4 -12 15 -1.6534 -0.0095
4 -12 16 1.6985 -0.0231
4 -12 17 2.8758 -0.0182
4 -11 0 -0.8133 0.0801
4 -11 1 0.7588 0.0625
4 -11 2 1.3979 0.0284
4 -11 3 0.8447 0.0050
4 -11 4 -0.6038 0.0092
4 -11 5 -2.2273 0.0252
4 -11 6 -3.4162 0.0167
4 -11 7 -3.7244 -0.0169
4 -11 8 -2.6455 -0.0290
4 -11 9 -0.0849 0.0001
4 -11 10 2.9092 0.0260
4 -11 11 4.4639 0.0148
4 -11 12 3.2652 -0.0045
4 -11 13 -0.1556 -0.0020
4 -11 14 -3.3548 0.0012
4 -11 15 -3.7689 -0.0151
4 -11 16 -1.3012 -0.0285
4 -11 17 1.3709 -0.0189
4 -11 18 1.8478 -0.0028
4 -10 0 -0.3320 0.0589
4 -10 1 4.8682 0.0233
4 -10 2 8.3897 -0.0052
4 -10 3 8.5021 -0.0047
4 -10 4 5.8285 0.0050
4 -10 5 2.7786 0.0033
4 -10 6 1.3085 -0.0092
4 -10 7 1.4575 -0.0197
4 -10 8 2.2103 -0.0115
4 -10 9 3.0147 0.0174
4 -10 10 3.8763 0.0363
4 -10 11 4.5074 0.0185
4 -10 12 4.0786 -0.0101
4 -10 13 1.9307 -0.0104
4 -10 14 -1.4019 0.0029
4 -10 15 -3.9747 -0.0041
4 -10 16 -3.9801 -0.0164
4 -10 17 -1.8318 -0.0032
4 -10 18 0.1426 0.0176
4 -9 0 -4.4764 0.0968
4 -9 1 1.7593 0.0137
4 -9 2 8.8601 -0.0510
4 -9 3 11.7647 -0.0437
4 -9 4 8.7244 -0.0017
4 -9 5 2.7371 0.0121
4 -9 6 -1.4387 -0.0055
4 -9 7 -1.6706 -0.0168
4 -9 8 0.4718 -0.0053
4 -9 9 2.3704 0.0150
4 -9 10 2.8913 0.0229
4 -9 11 2.3907 0.0081
4 -9 12 1.4797 -0.0120
4 -9 13 0.3237 -0.0101
4 -9 14 -1.2287 0.0055
4 -9 15 -3.0033 0.0018
4 -9 16 -4.0920 -0.0147
4 -9 17 -3.6148 -0.0042
4 -9 18 -1.9514 0.0287
4 -8 0 -13.8242 0.1180
4 -8 1 -12.2577 0.0185
4 -8 2 -3.9025 -0.0644
4 -8 3 3.9330 -0.0641
4 -8 4 4.5466 -0.0069
4 -8 5 -2.1878 0.0259
4 -8 6 -10.1454 0.0087
4 -8 7 -13.1588 -0.0124
4 -8 8 -10.2896 -0.0055
4 -8 9 -5.0784 0.0109
4 -8 10 -1.1855 0.0127
4 -8 11 0.1726 0.0012
4 -8 12 -0.2782 -0.0086
4 -8 13 -1.1788 -0.0053
4 -8 14 -1.4927 0.0056
4 -8 15 -1.1708 0.0042
4 -8 16 -0.9000 -0.0102
4 -8 17 -0.9705 -0.0093
4 -8 18 -0.9060 0.0168
4 -7 0 -14.0912 0.1391
4 -7 1 -20.4309 0.0474
4 -7 2 -15.3729 -0.0224
4 -7 3 -3.5564 -0.0266
4 -7 4 4.5855 0.0116
4 -7 5 2.4179 0.0318
4 -7 6 -7.1441 0.0101
4 -7 7 -15.3290 -0.0162
4 -7 8 -16.0746 -0.0124
4 -7 9 -10.2885 0.0053
4 -7 10 -2.8752 0.0072
4 -7 11 2.1821 -0.0031
4 -7 12 3.6952 -0.0062
4 -7 13 2.6920 0.0005
4 -7 14 1.3621 0.0060
4 -7 15 1.4197 0.0017
4 -7 16 2.5293 -0.0107
4 -7 17 2.9753 -0.0186
4 -7 18 2.0451 -0.0120
4 -6 0 0.1774 0.1755
4 -6 1 -10.7441 0.0688
4 -6 2 -12.4879 0.0018
4 -6 3 -2.1390 0.0023
4 -6 4 12.1855 0.0251
4 -6 5 18.8202 0.0262
4 -6 6 13.2798 0.0025
4 -6 7 1.4457 -0.0191
4 -6 8 -7.0960 -0.0172
4 -6 9 -7.5846 -0.0015
4 -6 10 -2.1386 0.0043
4 -6 11 4.2582 -0.0025
4 -6 12 7.8249 -0.0067
4 -6 13 7.3879 -0.0043
4 -6 14 4.4318 -0.0040
4 -6 15 1.9421 -0.0080
4 -6 16 1.6453 -0.0110
4 -6 17 2.3860 -0.0122
4 -5 0 11.3213 0.1155
4 -5 1 2.9691 0.0027
4 -5 2 -3.9846 -0.0457
4 -5 3 -0.5253 -0.0131
4 -5 4 12.7947 0.0196
4 -5 5 25.9045 0.0070
4 -5 6 28.6572 -0.0196
4 -5 7 19.7183 -0.0241
4 -5 8 6.4525 -0.0089
4 -5 9 -2.6007 0.0069
4 -5 10 -4.1859 0.0127
4 -5 11 -0.6113 0.0087
4 -5 12 3.6746 0.0011
4 -5 13 5.0830 -0.0056
4 -5 14 2.7293 -0.0100
4 -5 15 -1.0460 -0.0080
4 -5 16 -2.9116 0.0021
4 -5 17 -2.0601 0.0105
4 -4 0 8.2525 0.0346
4 -4 1 4.0901 -0.0961
4 -4 2 -3.9811 -0.1293
4 -4 3 -7.8355 -0.0544
4 -4 4 -2.0185 0.0126
4 -4 5 10.1088 0.0025
4 -4 6 19.3384 -0.0322
4 -4 7 19.0512 -0.0275
4 -4 8 10.3327 0.0038
4 -4 9 -0.3235 0.0198
4 -4 10 -6.9595 0.0142
4 -4 11 -7.7513 0.0051
4 -4 12 -4.6616 0.0007
4 -4 13 -1.3586 -0.0024
4 -4 14 -0.7806 -0.0053
4 -4 15 -2.9016 -0.0026
4 -4 16 -4.8627 0.0075
4 -4 17 -4.3003 0.0136
4 -3 0 1.4319 0.0723
4 -3 1 -4.3866 -0.1163
4 -3 2 -11.8616 -0.1831
4 -3 3 -18.2884 -0.1022
4 -3 4 -18.7798 -0.0015
4 -3 5 -11.9557 0.0144
4 -3 6 -2.1009 -0.0197
4 -3 7 4.5434 -0.0235
4 -3 8 4.8562 0.0061
4 -3 9 0.3862 0.0214
4 -3 10 -4.9228 0.0087
4 -3 11 -7.7405 -0.0075
4 -3 12 -6.8883 -0.0109
4 -3 13 -3.5763 -0.0070
4 -3 14 -0.5780 -0.0042
4 -3 15 0.0060 -0.0023
4 -3 16 -1.2178 0.0027
4 -3 17 -1.9056 0.0069
4 -2 0 1.9839 0.1413
4 -2 1 -9.1787 -0.0610
4 -2 2 -17.4825 -0.1497
4 -2 3 -22.3658 -0.0932
4 -2 4 -23.0318 -0.0040
4 -2 5 -19.1260 0.0160
4 -2 6 -12.2935 -0.0146
4 -2 7 -5.5488 -0.0232
4 -2 8 -1.2077 0.0023
4 -2 9 0.2148 0.0199
4 -2 10 -0.3987 0.0097
4 -2 11 -1.5751 -0.0087
4 -2 12 -1.8202 -0.0158
4 -2 13 -0.3484 -0.0099
4 -2 14 2.0857 0.0006
4 -2 15 3.5695 0.0067
4 -2 16 3.0005 0.0067
4 -1 0 10.8690 0.1382
4 -1 1 -0.5039 -0.0233
4 -1 2 -11.6499 -0.0848
4 -1 3 -17.2315 -0.0369
4 -1 4 -16.4700 0.0204
4 -1 5 -11.7212 0.0165
4 -1 6 -6.4140 -0.0186
4 -1 7 -2.8796 -0.0235
4 -1 8 -1.2257 0.0032
4 -1 9 -0.2317 0.0171
4 -1 10 0.9174 0.0020
4 -1 11 2.0242 -0.0181
4 -1 12 2.6517 -0.0217
4 -1 13 2.9216 -0.0090
4 -1 14 3.2483 0.0091
4 -1 15 3.5043 0.0183
4 -1 16 3.0426 0.0102
4 0 0 22.2876 0.0618
4 0 1 20.2744 -0.0673
4 0 2 8.6217 -0.0817
4 0 3 -2.1066 -0.0065
4 0 4 -5.4026 0.0473
4 0 5 -1.6818 0.0259
4 0 6 3.9276 -0.0220
4 0 7 6.4606 -0.0301
4 0 8 4.8251 -0.0007
4 0 9 1.5274 0.0149
4 0 10 -0.4675 -0.0034
4 0 11 -0.2111 -0.0251
4 0 12 1.2149 -0.0226
4 0 13 2.2413 -0.0037
4 0 14 2.2168 0.0110
4 0 15 1.5739 0.0112
4 0 16 0.9240 -0.0024
4 1 0 22.9312 -0.0191
4 1 1 33.5633 -0.1333
4 1 2 28.2272 -0.1135
4 1 3 14.7217 -0.0105
4 1 4 3.8740 0.0516
4 1 5 1.4562 0.0248
4 1 6 5.4880 -0.0313
4 1 7 9.6980 -0.0428
4 1 8 9.4577 -0.0072
4 1 9 4.9341 0.0202
4 1 10 -0.4378 0.0072
4 1 11 -3.4494 -0.0178
4 1 12 -3.2792 -0.0147
4 1 13 -1.3946 0.0100
4 1 14 0.1202 0.0202
4 1 15 0.3872 0.0035
4 2 0 4.1132 -0.0323
4 2 1 19.8007 -0.1529
4 2 2 24.4285 -0.1387
4 2 3 16.7721 -0.0402
4 2 4 4.4381 0.0240
4 2 5 -3.4598 0.0091
4 2 6 -3.1577 -0.0315
4 2 7 2.1840 -0.0353
4 2 8 6.4567 -0.0013
4 2 9 5.9546 0.0240
4 2 10 1.5001 0.0099
4 2 11 -3.3537 -0.0187
4 2 12 -5.4933 -0.0155
4 2 13 -4.3605 0.0198
4 2 14 -1.8392 0.0383
4 2 15 -0.1365 0.0132
4 3 0 -17.4400 -0.0262
4 3 1 -7.0545 -0.1393
4 3 2 2.8671 -0.1320
4 3 3 5.0848 -0.0518
4 3 4 -0.3514 0.0009
4 3 5 -7.6075 -0.0072
4 3 6 -10.4654 -0.0289
4 3 7 -7.1091 -0.0198
4 3 8 -0.8143 0.0105
4 3 9 3.4871 0.0246
4 3 10 3.2956 0.0062
4 3 11 -0.1060 -0.0205
4 3 12 -3.3918 -0.0170
4 3 13 -4.1124 0.0194
4 3 14 -2.4712 0.0437
4 4 0 -17.3250 -0.0428
4 4 1 -15.4437 -0.1178
4 4 2 -8.7182 -0.0861
4 4 3 -2.6617 -0.0133
4 4 4 -1.2835 0.0129
4 4 5 -4.3515 -0.0155
4 4 6 -8.0904 -0.0381
4 4 7 -8.5126 -0.0187
4 4 8 -4.7429 0.0149
4 4 9 0.5362 0.0215
4 4 10 3.7356 0.0001
4 4 11 3.3770 -0.0162
4 4 12 0.8681 -0.0022
4 4 13 -1.1907 0.0317
4 5 0 -1.4428 -0.0593
4 5 1 -3.0215 -0.1206
4 5 2 -2.4527 -0.0709
4 5 3 -0.0827 0.0114
4 5 4 1.9511 0.0319
4 5 5 1.6593 -0.0102
4 5 6 -0.8786 -0.0417
4 5 7 -3.3976 -0.0214
4 5 8 -3.5254 0.0140
4 5 9 -1.0399 0.0154
4 5 10 2.0602 -0.0079
4 5 11 3.5520 -0.0090
4 5 12 2.8590 0.0273
4 5 13 1.1684 0.0649
4 6 0 5.3069 -0.0724
4 6 1 6.6411 -0.1332
4 6 2 5.9021 -0.0845
4 6 3 4.6209 0.0056
4 6 4 3.9218 0.0370
4 6 5 3.4834 -0.0017
4 6 6 2.3550 -0.0372
4 6 7 0.4425 -0.0188
4 6 8 -1.1865 0.0203
4 6 9 -1.4662 0.0240
4 6 10 -0.4580 -0.0023
4 6 11 0.7999 -0.0050
4 6 12 1.3218 0.0345
4 7 0 -2.2916 -0.0802
4 7 1 2.4348 -0.1223
4 7 2 5.2633 -0.0791
4 7 3 5.2092 -0.0015
4 7 4 3.5052 0.0279
4 7 5 1.7599 -0.0036
4 7 6 0.6690 -0.0329
4 7 7 0.0430 -0.0147
4 7 8 -0.4701 0.0206
4 7 9 -0.8925 0.0197
4 7 10 -1.0075 -0.0131
4 7 11 -0.7243 -0.0253
4 8 0 -8.9410 -0.1059
4 8 1 -5.6231 -0.1254
4 8 2 -0.4949 -0.0745
4 8 3 2.8952 -0.0053
4 8 4 3.1758 0.0172
4 8 5 1.3271 -0.0093
4 8 6 -0.6326 -0.0296
4 8 7 -1.3211 -0.0132
4 8 8 -0.8378 0.0063
4 8 9 -0.1699 -0.0094
4 8 10 0.0326 -0.0417
4 9 0 -5.5984 -0.1309
4 9 1 -7.2275 -0.1300
4 9 2 -4.5182 -0.0598
4 9 3 -0.1959 0.0117
4 9 4 2.6239 0.0212
4 9 5 2.5585 -0.0161
4 9 6 0.6536 -0.0326
4 9 7 -0.9067 -0.0046
4 9 8 -0.9704 0.0194
4 9 9 -0.1749 -0.0018
4 10 0 1.0376 -0.1048
4 10 1 -3.6159 -0.1060
4 10 2 -5.0145 -0.0411
4 10 3 -3.0212 0.0227
4 10 4 0.2317 0.0186
4 10 5 2.1431 -0.0304
4 10 6 1.7528 -0.0431
4 10 7 0.2885 0.0049
4 10 8 -0.5268 0.0486
4 11 0 3.2549 -0.0862
4 11 1 0.0509 -0.0957
4 11 2 -2.6400 -0.0437
4 11 3 -3.1904 0.0174
4 11 4 -1.7196 0.0174
4 11 5 0.1887 -0.0312
4 11 6 0.9582 -0.0480
4 12 0 2.0289 -0.1026
4 12 1 1.4560 -0.0946
4 12 2 0.0873 -0.0308
4 12 3 -0.9939 0.0401
4 12 4 -1.1485 0.0491
4 13 0 0.5328 -0.0979
4 13 1 0.7660 -0.0843
4 13 2 0.5604 -0.0161
5 -18 5 0.0652 0.0179
5 -18 6 -0.5943 0.0107
5 -18 7 -1.3460 0.0015
5 -18 8 -1.5261 -0.0077
5 -18 9 -0.9736 -0.0154
5 -17 1 -0.1634 0.0104
5 -17 2 -0.3657 -0.0369
5 -17 3 0.1676 -0.0168
5 -17 4 1.1042 0.0177
5 -17 5 1.6439 0.0209
5 -17 6 1.0905 0.0036
5 -17 7 -0.4440 -0.0050
5 -17 8 -1.8783 -0.0008
5 -17 9 -2.0587 -0.0004
5 -17 10 -0.8961 -0.0120
5 -17 11 0.5733 -0.0224
5 -16 0 1.0148 0.0928
5 -16 1 0.2387 0.0079
5 -16 2 -0.5853 -0.0450
5 -16 3 -0.4174 -0.0253
5 -16 4 0.9725 0.0136
5 -16 5 2.7687 0.0172
5 -16 6 3.6442 -0.0057
5 -16 7 2.7348 -0.0162
5 -16 8 0.5037 -0.0006
5 -16 9 -1.4258 0.0186
5 -16 10 -1.6251 0.0140
5 -16 11 -0.1380 -0.0121
5 -16 12 1.6178 -0.0310
5 -16 13 2.1859 -0.0261
5 -15 0 -0.1547 0.0848
5 -15 1 -0.6806 0.0048
5 -15 2 -1.8508 -0.0476
5 -15 3 -2.4306 -0.0295
5 -15 4 -1.4535 0.0108
5 -15 5 0.8282 0.0183
5 -15 6 3.0566 -0.0028
5 -15 7 3.6747 -0.0184
5 -15 8 2.0984 -0.0130
5 -15 9 -0.6403 0.0033
5 -15 10 -2.5427 0.0117
5 -15 11 -2.2361 0.0018
5 -15 12 -0.1264 -0.0156
5 -15 13 1.9401 -0.0218
5 -15 14 2.3048 -0.0167
5 -15 15 1.0110 -0.0145
5 -14 0 -0.0573 0.0802
5 -14 1 -0.5389 0.0064
5 -14 2 -1.7441 -0.0368
5 -14 3 -3.0023 -0.0159
5 -14 4 -3.1643 0.0202
5 -14 5 -1.7417 0.0207
5 -14 6 0.5989 -0.0021
5 -14 7 2.4206 -0.0125
5 -14 8 2.4310 -0.0071
5 -14 9 0.4820 -0.0022
5 -14 10 -2.1170 -0.0014
5 -14 11 -3.4612 -0.0018
5 -14 12 -2.5191 -0.0059
5 -14 13 -0.0466 -0.0106
5 -14 14 1.9200 -0.0064
5 -14 15 1.8859 0.0064
5 -13 0 2.8787 0.0814
5 -13 1 1.6361 0.0141
5 -13 2 0.0790 -0.0225
5 -13 3 -1.4271 -0.0021
5 -13 4 -2.2322 0.0280
5 -13 5 -1.9185 0.0191
5 -13 6 -0.6432 -0.0112
5 -13 7 0.9301 -0.0163
5 -13 8 1.8422 0.0033
5 -13 9 1.3156 0.0105
5 -13 10 -0.5387 -0.0025
5 -13 11 -2.5075 -0.0103
5 -13 12 -3.0168 -0.0046
5 -13 13 -1.3922 0.0005
5 -13 14 1.3138 0.0030
5 -13 15 2.9628 0.0145
5 -13 16 2.3891 0.0319
5 -12 0 4.5426 0.0567
5 -12 1 2.7077 -0.0065
5 -12 2 0.0197 -0.0345
5 -12 3 -2.0910 -0.0081
5 -12 4 -2.7110 0.0287
5 -12 5 -2.0502 0.0262
5 -12 6 -1.1067 -0.0080
5 -12 7 -0.5874 -0.0248
5 -12 8 -0.4803 -0.0079
5 -12 9 -0.6158 0.0077
5 -12 10 -1.0560 -0.0000
5 -12 11 -1.7440 -0.0071
5 -12 12 -2.1122 0.0045
5 -12 13 -1.3392 0.0124
5 -12 14 0.7581 -0.0007
5 -12 15 3.0144 -0.0163
5 -12 16 3.6655 -0.0174
5 -12 17 2.3087 -0.0138
5 -11 0 2.7348 0.0081
5 -11 1 2.7970 -0.0531
5 -11 2 -0.1802 -0.0669
5 -11 3 -3.6557 -0.0305
5 -11 4 -4.7907 0.0098
5 -11 5 -2.8228 0.0148
5 -11 6 0.2591 -0.0090
5 -11 7 1.8012 -0.0238
5 -11 8 1.0315 -0.0095
5 -11 9 -0.7744 0.0109
5 -11 10 -2.0866 0.0099
5 -11 11 -2.4069 -0.0008
5 -11 12 -2.0668 0.0014
5 -11 13 -1.3917 0.0046
5 -11 14 -0.2957 -0.0104
5 -11 15 1.2387 -0.0258
5 -11 16 2.4801 -0.0193
5 -11 17 2.4284 -0.0087
5 -10 0 1.4717 0.0078
5 -10 1 5.9212 -0.0602
5 -10 2 5.3952 -0.0753
5 -10 3 1.0435 -0.0429
5 -10 4 -2.7268 -0.0138
5 -10 5 -2.0098 -0.0148
5 -10 6 2.8808 -0.0267
5 -10 7 7.7761 -0.0215
5 -10 8 8.8428 0.0026
5 -10 9 5.8509 0.0218
5 -10 10 1.4246 0.0160
5 -10 11 -1.7977 -0.0034
5 -10 12 -2.8839 -0.0094
5 -10 13 -2.4680 -0.0026
5 -10 14 -1.6494 -0.0036
5 -10 15 -0.9487 -0.0045
5 -10 16 -0.2507 0.0184
5 -10 17 0.3954 0.0473
5 -10 18 0.5514 0.0416
5 -9 0 0.9390 0.0524
5 -9 1 8.0490 -0.0329
5 -9 2 11.0636 -0.0628
5 -9 3 7.3881 -0.0381
5 -9 4 0.2192 -0.0114
5 -9 5 -3.9330 -0.0137
5 -9 6 -1.2077 -0.0244
5 -9 7 5.9878 -0.0165
5 -9 8 11.5797 0.0048
5 -9 9 11.5595 0.0163
5 -9 10 6.6777 0.0075
5 -9 11 0.5264 -0.0092
5 -9 12 -3.6359 -0.0123
5 -9 13 -4.6440 -0.0001
5 -9 14 -3.5661 0.0062
5 -9 15 -2.3887 0.0011
5 -9 16 -2.0418 0.0087
5 -9 17 -1.8843 0.0358
5 -9 18 -1.2120 0.0492
5 -8 0 -4.4654 0.0401
5 -8 1 0.8716 -0.0422
5 -8 2 6.1681 -0.0563
5 -8 3 5.2859 -0.0181
5 -8 4 -2.5902 0.0141
5 -8 5 -11.6382 0.0100
5 -8 6 -14.4660 -0.0088
5 -8 7 -8.8819 -0.0112
5 -8 8 0.4485 0.0012
5 -8 9 6.8042 0.0077
5 -8 10 7.0088 0.0015
5 -8 11 2.5833 -0.0078
5 -8 12 -2.6924 -0.0101
5 -8 13 -5.4872 -0.0034
5 -8 14 -4.7849 0.0035
5 -8 15 -2.3851 0.0004
5 -8 16 -0.9299 -0.0064
5 -8 17 -1.0404 -0.0021
5 -7 0 -9.5476 -0.0038
5 -7 1 -7.8072 -0.0758
5 -7 2 -1.8814 -0.0577
5 -7 3 1.4743 0.0064
5 -7 4 -2.8691 0.0411
5 -7 5 -13.0850 0.0243
5 -7 6 -21.6052 -0.0081
5 -7 7 -21.8099 -0.0174
5 -7 8 -13.6763 -0.0050
5 -7 9 -3.0138 0.0032
5 -7 10 4.0625 -0.0020
5 -7 11 5.2977 -0.0082
5 -7 12 2.3528 -0.0076
5 -7 13 -1.1891 -0.0040
5 -7 14 -2.1766 0.0002
5 -7 15 -0.2100 0.0030
5 -7 16 2.1420 -0.0013
5 -7 17 2.4392 -0.0122
5 -6 0 -4.9016 -0.0093
5 -6 1 -3.8889 -0.1034
5 -6 2 1.7988 -0.0898
5 -6 3 8.4358 -0.0149
5 -6 4 9.7210 0.0324
5 -6 5 3.0116 0.0227
5 -6 6 -7.7078 -0.0086
5 -6 7 -14.9844 -0.0212
5 -6 8 -14.1285 -0.0106
5 -6 9 -6.6118 -0.0007
5 -6 10 2.1456 -0.0058
5 -6 11 7.4348 -0.0132
5 -6 12 7.8257 -0.0085
5 -6 13 4.9897 0.0008
5 -6 14 2.1972 0.0033
5 -6 15 1.8165 0.0012
5 -6 16 3.1790 -0.0028
5 -6 17 3.6823 -0.0124
5 -5 0 -0.5229 -0.0354
5 -5 1 4.2075 -0.1330
5 -5 2 10.8911 -0.1216
5 -5 3 18.8076 -0.0514
5 -5 4 24.0205 -0.0050
5 -5 5 22.5749 -0.0043
5 -5 6 14.4025 -0.0189
5 -5 7 3.9453 -0.0208
5 -5 8 -3.0749 -0.0074
5 -5 9 -3.8829 0.0066
5 -5 10 -0.1196 0.0058
5 -5 11 4.2970 -0.0053
5 -5 12 6.2245 -0.0078
5 -5 13 4.8801 0.0023
5 -5 14 1.8781 0.0102
5 -5 15 -0.1609 0.0083
5 -5 16 -0.0777 0.0024
5 -5 17 0.7908 -0.0046
5 -4 0 -9.0028 -0.0872
5 -4 1 -2.1866 -0.1534
5 -4 2 6.3297 -0.1071
5 -4 3 14.6850 -0.0334
5 -4 4 20.7609 -0.0123
5 -4 5 22.3824 -0.0336
5 -4 6 18.7822 -0.0434
5 -4 7 11.4889 -0.0246
5 -4 8 3.7160 0.0014
5 -4 9 -1.4676 0.0157
5 -4 10 -2.9772 0.0134
5 -4 11 -2.0293 0.0003
5 -4 12 -0.8266 -0.0078
5 -4 13 -0.9725 -0.0004
5 -4 14 -2.5259 0.0115
5 -4 15 -4.0322 0.0127
5 -4 16 -3.9368 0.0046
5 -4 17 -2.3500 -0.0035
5 -3 0 -18.6333 -0.1071
5 -3 1 -18.8871 -0.1736
5 -3 2 -12.0477 -0.1026
5 -3 3 -3.2815 -0.0053
5 -3 4 3.2676 0.0152
5 -3 5 5.8324 -0.0253
5 -3 6 5.0546 -0.0477
5 -3 7 2.7027 -0.0240
5 -3 8 0.1839 0.0083
5 -3 9 -1.8497 0.0161
5 -3 10 -3.1634 0.0042
5 -3 11 -3.7657 -0.0083
5 -3 12 -3.8759 -0.0095
5 -3 13 -3.8219 0.0008
5 -3 14 -3.8809 0.0097
5 -3 15 -3.9635 0.0049
5 -3 16 -3.5143 -0.0075
5 -2 0 -13.2871 -0.0944
5 -2 1 -25.9920 -0.1703
5 -2 2 -26.0798 -0.1033
5 -2 3 -18.1231 0.0035
5 -2 4 -9.4548 0.0379
5 -2 5 -5.1194 -0.0010
5 -2 6 -5.3239 -0.0347
5 -2 7 -6.7756 -0.0195
5 -2 8 -6.4712 0.0127
5 -2 9 -4.1032 0.0184
5 -2 10 -1.3151 -0.0004
5 -2 11 0.3271 -0.0140
5 -2 12 0.4871 -0.0082
5 -2 13 -0.0714 0.0073
5 -2 14 -0.4368 0.0140
5 -2 15 -0.4011 0.0048
5 -2 16 -0.2812 -0.0086
5 -1 0 2.1855 -0.0790
5 -1 1 -16.3198 -0.1291
5 -1 2 -24.6154 -0.0660
5 -1 3 -20.7478 0.0176
5 -1 4 -10.7416 0.0377
5 -1 5 -2.8967 0.0016
5 -1 6 -1.5463 -0.0265
5 -1 7 -4.7025 -0.0124
5 -1 8 -7.2276 0.0148
5 -1 9 -5.9066 0.0137
5 -1 10 -1.4565 -0.0118
5 -1 11 3.1793 -0.0250
5 -1 12 5.5084 -0.0101
5 -1 13 5.0873 0.0116
5 -1 14 3.3548 0.0153
5 -1 15 1.9391 0.0012
5 0 0 14.8761 -0.1306
5 0 1 2.4075 -0.1439
5 0 2 -9.6396 -0.0535
5 0 3 -12.5215 0.0269
5 0 4 -5.8331 0.0290
5 0 5 3.7105 -0.0133
5 0 6 8.4259 -0.0328
5 0 7 5.8464 -0.0114
5 0 8 -0.2670 0.0133
5 0 9 -4.3359 0.0052
5 0 10 -3.7022 -0.0230
5 0 11 0.2990 -0.0292
5 0 12 4.3023 -0.0020
5 0 13 5.6521 0.0217
5 0 14 4.2334 0.0092
5 0 15 1.9992 -0.0238
5 1 0 19.2728 -0.2085
5 1 1 17.3758 -0.2023
5 1 2 7.9326 -0.0765
5 1 3 -0.0818 0.0269
5 1 4 -0.6527 0.0249
5 1 5 5.3222 -0.0330
5 1 6 11.6385 -0.0563
5 1 7 12.5076 -0.0243
5 1 8 7.3271 0.0139
5 1 9 0.2351 0.0150
5 1 10 -4.1339 -0.0088
5 1 11 -4.0388 -0.0132
5 1 12 -1.0409 0.0137
5 1 13 1.7712 0.0317
5 1 14 2.3651 0.0040
5 2 0 13.4895 -0.1896
5 2 1 16.5592 -0.1971
5 2 2 12.5014 -0.0871
5 2 3 4.8582 0.0148
5 2 4 -0.5436 0.0187
5 2 5 -0.1829 -0.0371
5 2 6 4.4958 -0.0605
5 2 7 8.5741 -0.0256
5 2 8 8.1819 0.0160
5 2 9 3.5990 0.0188
5 2 10 -1.7845 -0.0036
5 2 11 -4.6958 -0.0091
5 2 12 -4.2061 0.0126
5 2 13 -1.8502 0.0256
5 2 14 0.0247 -0.0018
5 3 0 2.0814 -0.1388
5 3 1 3.1572 -0.1481
5 3 2 2.5006 -0.0674
5 3 3 -0.6960 0.0114
5 3 4 -4.7397 0.0196
5 3 5 -6.6244 -0.0184
5 3 6 -4.6464 -0.0339
5 3 7 -0.2722 -0.0082
5 3 8 3.0363 0.0159
5 3 9 3.0271 0.0071
5 3 10 0.3841 -0.0130
5 3 11 -2.4340 -0.0095
5 3 12 -3.4508 0.0127
5 3 13 -2.4969 0.0176
5 4 0 -2.4008 -0.1423
5 4 1 -4.3727 -0.1102
5 4 2 -5.4228 -0.0203
5 4 3 -5.8391 0.0368
5 4 4 -6.4722 0.0245
5 4 5 -7.2391 -0.0139
5 4 6 -6.9020 -0.0214
5 4 7 -4.6592 0.0036
5 4 8 -1.4793 0.0178
5 4 9 0.7229 0.0020
5 4 10 0.9779 -0.0127
5 4 11 -0.0717 0.0029
5 4 12 -1.0810 0.0286
5 4 13 -1.2061 0.0239
5 5 0 3.0903 -0.1536
5 5 1 1.6317 -0.1012
5 5 2 -1.3166 0.0011
5 5 3 -3.1440 0.0485
5 5 4 -3.3815 0.0147
5 5 5 -2.9953 -0.0325
5 5 6 -2.6510 -0.0318
5 5 7 -2.1313 0.0011
5 5 8 -1.1460 0.0137
5 5 9 -0.0005 -0.0043
5 5 10 0.7365 -0.0118
5 5 11 0.8295 0.0168
5 5 12 0.4808 0.0496
5 6 0 6.4279 -0.1443
5 6 1 8.8566 -0.1022
5 6 2 6.5352 -0.0055
5 6 3 2.7405 0.0439
5 6 4 0.3337 0.0095
5 6 5 0.0306 -0.0401
5 6 6 0.8557 -0.0368
5 6 7 1.5252 0.0008
5 6 8 1.4476 0.0150
5 6 9 0.8605 -0.0003
5 6 10 0.3482 -0.0013
5 6 11 0.2367 0.0315
5 7 0 0.2378 -0.1239
5 7 1 6.0921 -0.0813
5 7 2 7.4945 -0.0005
5 7 3 4.9360 0.0398
5 7 4 1.2799 0.0091
5 7 5 -0.7969 -0.0334
5 7 6 -0.5098 -0.0250
5 7 7 0.9523 0.0145
5 7 8 1.8309 0.0273
5 7 9 1.4157 0.0090
5 7 10 0.3820 0.0041
5 8 0 -6.8524 -0.1295
5 8 1 -1.5748 -0.0743
5 8 2 2.8037 -0.0005
5 8 3 3.5896 0.0286
5 8 4 1.1812 0.0016
5 8 5 -1.8337 -0.0270
5 8 6 -2.9717 -0.0119
5 8 7 -1.8297 0.0196
5 8 8 -0.0031 0.0164
5 8 9 0.8553 -0.0136
5 9 0 -5.4615 -0.1453
5 9 1 -4.0995 -0.0761
5 9 2 -0.5826 0.0086
5 9 3 2.0369 0.0368
5 9 4 1.9309 0.0062
5 9 5 -0.2429 -0.0221
5 9 6 -2.2011 -0.0089
5 9 7 -2.3299 0.0148
5 9 8 -1.0715 0.0035
5 10 0 -0.2626 -0.1071
5 10 1 -1.8268 -0.0492
5 10 2 -1.1840 0.0225
5 10 3 0.6395 0.0384
5 10 4 1.8128 0.0011
5 10 5 1.3725 -0.0240
5 10 6 0.0357 -0.0033
5 10 7 -0.7744 0.0263
5 11 0 0.7223 -0.0674
5 11 1 -0.2372 -0.0284
5 11 2 -0.7451 0.0155
5 11 3 -0.3624 0.0133
5 11 4 0.4557 -0.0231
5 11 5 0.8534 -0.0318
5 12 0 -0.9473 -0.0746
5 12 1 -0.3421 -0.0168
5 12 2 -0.1601 0.0346
5 12 3 -0.1887 0.0279
5 13 0 -1.2562 -0.0882
5 13 1 -0.6632 -0.0129
6 -18 5 -0.7026 0.0023
6 -18 6 -1.5029 -0.0085
6 -18 7 -1.7400 -0.0115
6 -18 9 -0.1002 -0.0062
6 -17 0 -0.1863 -0.0188
6 -17 2 0.5019 -0.0229
6 -17 3 1.1848 0.0166
6 -17 4 1.3948 0.0221
6 -17 5 0.6109 0.0019
6 -17 6 -1.0214 -0.0173
6 -17 7 -2.5503 -0.0214
6 -17 8 -2.8636 -0.0148
6 -17 9 -1.7011 -0.0098
6 -17 10 0.0259 -0.0062
6 -17 11 1.0501 0.0105
6 -16 0 -0.3391 -0.0173
6 -16 1 -0.0816 -0.0567
6 -16 2 0.6783 -0.0305
6 -16 3 1.9023 0.0062
6 -16 4 2.9961 0.0102
6 -16 5 3.1965 -0.0095
6 -16 6 2.1786 -0.0256
6 -16 7 0.3947 -0.0241
6 -16 8 -1.0967 -0.0089
6 -16 9 -1.3302 0.0034
6 -16 10 -0.2316 -0.0004
6 -16 11 1.2283 -0.0093
6 -16 12 1.8138 -0.0019
6 -16 13 1.1334 0.0185
6 -15 0 -2.1109 -0.0139
6 -15 1 -2.0382 -0.0512
6 -15 2 -1.2481 -0.0321
6 -15 3 0.2323 -0.0021
6 -15 4 1.8905 0.0011
6 -15 5 2.9800 -0.0124
6 -15 6 3.0693 -0.0187
6 -15 7 2.2544 -0.0140
6 -15 8 1.0284 -0.0055
6 -15 9 0.0836 0.0025
6 -15 10 -0.0073 0.0025
6 -15 11 0.7504 -0.0095
6 -15 12 1.5903 -0.0217
6 -15 13 1.5415 -0.0190
6 -15 14 0.4488 -0.0069
6 -15 15 -0.7147 -0.0038
6 -14 0 -2.8565 -0.0106
6 -14 1 -3.7719 -0.0397
6 -14 2 -3.4406 -0.0180
6 -14 3 -2.1659 0.0111
6 -14 4 -0.6808 0.0115
6 -14 5 0.2431 -0.0055
6 -14 6 0.3979 -0.0115
6 -14 7 0.1766 -0.0050
6 -14 8 0.0078 -0.0026
6 -14 9 0.0012 -0.0067
6 -14 10 0.1277 -0.0075
6 -14 11 0.4262 -0.0074
6 -14 12 0.8274 -0.0151
6 -14 13 0.9083 -0.0234
6 -14 14 0.2177 -0.0183
6 -14 15 -0.9544 -0.0039
6 -14 16 -1.5657 0.0047
6 -13 0 0.5948 -0.0206
6 -13 1 -2.0019 -0.0449
6 -13 2 -2.7093 -0.0196
6 -13 3 -1.6981 0.0096
6 -13 4 -0.2748 0.0069
6 -13 5 0.1089 -0.0152
6 -13 6 -0.8926 -0.0219
6 -13 7 -2.2494 -0.0055
6 -13 8 -2.6751 0.0081
6 -13 9 -1.8376 0.0011
6 -13 10 -0.4071 -0.0122
6 -13 11 0.7786 -0.0143
6 -13 12 1.3675 -0.0110
6 -13 13 1.4185 -0.0100
6 -13 14 0.9753 -0.0029
6 -13 15 0.0799 0.0132
6 -13 16 -0.7879 0.0253
6 -12 0 4.5708 -0.0584
6 -12 1 0.6514 -0.0862
6 -12 2 -1.7307 -0.0533
6 -12 3 -1.1740 -0.0108
6 -12 4 1.1964 -0.0014
6 -12 5 2.6036 -0.0181
6 -12 6 1.1170 -0.0272
6 -12 7 -2.4646 -0.0132
6 -12 8 -5.4148 0.0058
6 -12 9 -5.6403 0.0068
6 -12 10 -3.2358 -0.0046
6 -12 11 0.0952 -0.0069
6 -12 12 2.6021 0.0010
6 -12 13 3.5566 0.0041
6 -12 14 3.2401 0.0008
6 -12 15 2.2452 -0.0048
6 -12 16 1.0444 -0.0186
6 -12 17 0.1151 -0.0368
6 -11 0 3.4418 -0.0980
6 -11 1 0.1985 -0.1339
6 -11 2 -3.6384 -0.0901
6 -11 3 -4.4247 -0.0259
6 -11 4 -1.0696 0.0011
6 -11 5 3.6336 -0.0100
6 -11 6 5.2579 -0.0245
6 -11 7 1.9293 -0.0197
6 -11 8 -3.8669 -0.0032
6 -11 9 -7.7598 0.0058
6 -11 10 -7.2978 0.0037
6 -11 11 -3.3433 0.0023
6 -11 12 1.3125 0.0039
6 -11 13 4.1825 -0.0009
6 -11 14 4.5451 -0.0085
6 -11 15 3.3647 -0.0092
6 -11 16 1.9565 -0.0140
6 -11 17 0.9018 -0.0357
6 -10 0 0.8076 -0.0896
6 -10 1 0.5646 -0.1283
6 -10 2 -2.8682 -0.0885
6 -10 3 -5.5663 -0.0272
6 -10 4 -3.6040 -0.0018
6 -10 5 2.9999 -0.0139
6 -10 6 9.5564 -0.0271
6 -10 7 10.7202 -0.0189
6 -10 8 5.5063 0.0001
6 -10 9 -2.0331 0.0085
6 -10 10 -6.7796 0.0021
6 -10 11 -6.5269 -0.0057
6 -10 12 -2.7044 -0.0068
6 -10 13 1.4240 -0.0060
6 -10 14 3.2446 -0.0018
6 -10 15 2.5359 0.0181
6 -10 16 1.0602 0.0459
6 -10 17 0.3169 0.0501
6 -9 0 3.1474 -0.0626
6 -9 1 4.9539 -0.0920
6 -9 2 2.6908 -0.0559
6 -9 3 -1.8273 -0.0104
6 -9 4 -3.8565 0.0030
6 -9 5 0.0388 -0.0097
6 -9 6 8.2146 -0.0182
6 -9 7 14.7140 -0.0089
6 -9 8 14.4918 0.0048
6 -9 9 7.8135 0.0052
6 -9 10 -0.6055 -0.0070
6 -9 11 -5.9188 -0.0156
6 -9 12 -6.2901 -0.0096
6 -9 13 -3.2558 0.0033
6 -9 14 -0.1609 0.0104
6 -9 15 0.5655 0.0151
6 -9 16 -0.5911 0.0283
6 -9 17 -1.3966 0.0430
6 -8 0 5.3217 -0.0946
6 -8 1 5.7800 -0.1002
6 -8 2 3.3871 -0.0329
6 -8 3 -2.2416 0.0215
6 -8 4 -7.8297 0.0240
6 -8 5 -8.7801 0.0014
6 -8 6 -3.3048 -0.0092
6 -8 7 5.3210 -0.0023
6 -8 8 11.0717 0.0040
6 -8 9 10.2448 -0.0014
6 -8 10 4.1332 -0.0117
6 -8 11 -2.8761 -0.0151
6 -8 12 -6.8359 -0.0081
6 -8 13 -6.4177 0.0046
6 -8 14 -3.3591 0.0120
6 -8 15 -0.9440 0.0054
6 -8 16 -0.8719 -0.0086
6 -8 17 -1.7743 -0.0131
6 -7 0 2.7315 -0.1480
6 -7 1 1.4245 -0.1347
6 -7 2 -1.5836 -0.0287
6 -7 3 -7.1627 0.0488
6 -7 4 -13.8365 0.0401
6 -7 5 -18.1083 -0.0076
6 -7 6 -16.8547 -0.0277
6 -7 7 -10.0660 -0.0114
6 -7 8 -1.5063 0.0052
6 -7 9 3.9984 0.0002
6 -7 10 4.2928 -0.0115
6 -7 11 0.9150 -0.0113
6 -7 12 -2.8221 -0.0027
6 -7 13 -4.1836 0.0039
6 -7 14 -2.5806 0.0092
6 -7 15 0.0741 0.0122
6 -7 16 1.2379 0.0048
6 -7 17 0.5232 -0.0091
6 -6 0 3.3172 -0.1647
6 -6 1 4.3397 -0.1633
6 -6 2 2.1933 -0.0605
6 -6 3 -2.6780 0.0288
6 -6 4 -8.8592 0.0302
6 -6 5 -14.0742 -0.0202
6 -6 6 -15.9876 -0.0446
6 -6 7 -13.3396 -0.0206
6 -6 8 -7.1196 0.0091
6 -6 9 -0.4346 0.0062
6 -6 10 3.6692 -0.0140
6 -6 11 4.3771 -0.0139
6 -6 12 3.0667 0.0072
6 -6 13 1.7863 0.0189
6 -6 14 1.8569 0.0112
6 -6 15 3.0000 0.0024
6 -6 16 3.6276 0.0005
6 -6 17 2.7104 -0.0022
6 -5 0 6.4532 -0.1745
6 -5 1 14.8354 -0.1771
6 -5 2 16.8152 -0.0945
6 -5 3 13.3958 -0.0150
6 -5 4 7.5661 0.0017
6 -5 5 2.2737 -0.0261
6 -5 6 -0.9557 -0.0419
6 -5 7 -1.8274 -0.0210
6 -5 8 -0.6345 0.0097
6 -5 9 1.6653 0.0126
6 -5 10 3.6026 -0.0084
6 -5 11 4.2754 -0.0141
6 -5 12 3.9590 0.0102
6 -5 13 3.4360 0.0313
6 -5 14 3.1944 0.0202
6 -5 15 3.2063 -0.0058
6 -5 16 2.9698 -0.0165
6 -5 17 1.9992 -0.0116
6 -4 0 -0.8920 -0.1717
6 -4 1 14.2146 -0.1361
6 -4 2 22.9430 -0.0500
6 -4 3 22.9560 -0.0026
6 -4 4 17.2528 -0.0146
6 -4 5 10.9094 -0.0417
6 -4 6 7.1301 -0.0417
6 -4 7 5.8369 -0.0148
6 -4 8 5.3607 0.0112
6 -4 9 4.4561 0.0142
6 -4 10 2.7564 -0.0013
6 -4 11 0.5873 -0.0096
6 -4 12 -1.1819 0.0048
6 -4 13 -1.8148 0.0231
6 -4 14 -1.4422 0.0176
6 -4 15 -0.7669 -0.0050
6 -4 16 -0.2914 -0.0153
6 -3 0 -15.4254 -0.1645
6 -3 1 -2.8170 -0.0945
6 -3 2 9.9082 0.0128
6 -3 3 15.0482 0.0464
6 -3 4 11.4938 -0.0006
6 -3 5 4.1491 -0.0484
6 -3 6 -0.8849 -0.0405
6 -3 7 -1.2084 0.0003
6 -3 8 1.1501 0.0214
6 -3 9 2.7901 0.0093
6 -3 10 1.8366 -0.0088
6 -3 11 -1.3286 -0.0089
6 -3 12 -4.7445 0.0057
6 -3 13 -6.3511 0.0145
6 -3 14 -5.6350 0.0045
6 -3 15 -3.7788 -0.0136
6 -3 16 -2.1022 -0.0172
6 -2 0 -19.7176 -0.1750
6 -2 1 -18.0946 -0.0965
6 -2 2 -8.1614 0.0243
6 -2 3 0.8800 0.0724
6 -2 4 2.4446 0.0268
6 -2 5 -3.0958 -0.0336
6 -2 6 -9.7345 -0.0354
6 -2 7 -11.6208 0.0077
6 -2 8 -7.8422 0.0309
6 -2 9 -1.9796 0.0114
6 -2 10 1.7606 -0.0122
6 -2 11 1.5696 -0.0063
6 -2 12 -1.3267 0.0135
6 -2 13 -3.9907 0.0158
6 -2 14 -4.3316 -0.0010
6 -2 15 -2.7789 -0.0133
6 -1 0 -12.1823 -0.1631
6 -1 1 -18.8976 -0.0809
6 -1 2 -15.3727 0.0237
6 -1 3 -6.3259 0.0614
6 -1 4 0.3626 0.0243
6 -1 5 -0.1637 -0.0244
6 -1 6 -6.1260 -0.0276
6 -1 7 -11.3052 0.0073
6 -1 8 -10.9717 0.0277
6 -1 9 -5.4812 0.0094
6 -1 10 1.1861 -0.0136
6 -1 11 5.0676 -0.0057
6 -1 12 4.7828 0.0151
6 -1 13 2.0328 0.0113
6 -1 14 -0.1995 -0.0105
6 -1 15 -0.5236 -0.0133
6 0 0 -4.6403 -0.1785
6 0 1 -10.3858 -0.0810
6 0 2 -10.8807 0.0143
6 0 3 -5.1046 0.0299
6 0 4 2.9059 -0.0089
6 0 5 7.2080 -0.0326
6 0 6 4.9673 -0.0146
6 0 7 -1.1007 0.0154
6 0 8 -5.5661 0.0196
6 0 9 -5.2085 -0.0032
6 0 10 -0.9601 -0.0178
6 0 11 3.7973 -0.0002
6 0 12 5.9867 0.0237
6 0 13 4.8725 0.0119
6 0 14 2.2967 -0.0258
6 1 0 -0.6399 -0.2256
6 1 1 -1.5707 -0.1049
6 1 2 -2.1903 0.0126
6 1 3 -0.0994 0.0266
6 1 4 4.8641 -0.0281
6 1 5 9.8355 -0.0536
6 1 6 11.0439 -0.0202
6 1 7 7.4444 0.0204
6 1 8 1.8040 0.0237
6 1 9 -2.0421 0.0028
6 1 10 -2.3654 -0.0041
6 1 11 -0.1659 0.0136
6 1 12 2.2019 0.0275
6 1 13 2.8748 0.0062
6 1 14 1.8256 -0.0383
6 2 0 2.0999 -0.1883
6 2 1 1.6219 -0.0759
6 2 2 1.6582 0.0355
6 2 3 1.9904 0.0441
6 2 4 3.2607 -0.0245
6 2 5 5.6148 -0.0648
6 2 6 7.5632 -0.0316
6 2 7 7.1793 0.0195
6 2 8 4.3255 0.0297
6 2 9 0.8539 0.0109
6 2 10 -1.2956 0.0027
6 2 11 -1.5646 0.0078
6 2 12 -0.6934 -0.0004
6 2 13 0.1381 -0.0300
6 2 14 0.2657 -0.0573
6 3 0 2.9088 -0.1304
6 3 1 -1.5820 -0.0386
6 3 2 -2.4683 0.0436
6 3 3 -1.8031 0.0460
6 3 4 -1.1559 -0.0088
6 3 5 -0.5230 -0.0407
6 3 6 0.4473 -0.0149
6 3 7 1.2690 0.0232
6 3 8 1.2129 0.0238
6 3 9 0.3838 0.0014
6 3 10 -0.4656 -0.0042
6 3 11 -0.8292 0.0014
6 3 12 -0.7351 -0.0163
6 3 13 -0.4655 -0.0538
6 4 0 2.9842 -0.1333
6 4 1 -4.3155 -0.0290
6 4 2 -7.3265 0.0476
6 4 3 -6.4825 0.0446
6 4 4 -4.4223 0.0012
6 4 5 -3.1006 -0.0168
6 4 6 -2.7616 0.0044
6 4 7 -2.7961 0.0258
6 4 8 -2.7013 0.0182
6 4 9 -2.2593 0.0002
6 4 10 -1.4851 0.0023
6 4 11 -0.6751 0.0128
6 4 12 -0.1850 -0.0037
6 5 0 5.1755 -0.1195
6 5 1 -0.5872 -0.0133
6 5 2 -5.3210 0.0560
6 5 3 -6.2296 0.0384
6 5 4 -4.0765 -0.0109
6 5 5 -1.3891 -0.0209
6 5 6 -0.1764 0.0054
6 5 7 -0.7569 0.0207
6 5 8 -2.0308 0.0093
6 5 9 -2.6359 -0.0016
6 5 10 -2.0525 0.0074
6 5 11 -0.8638 0.0176
6 6 0 6.8407 -0.0804
6 6 1 5.4828 0.0022
6 6 2 1.1691 0.0539
6 6 3 -1.9750 0.0307
6 6 4 -1.8694 -0.0176
6 6 5 0.7040 -0.0225
6 6 6 3.2372 0.0073
6 6 7 3.6546 0.0183
6 6 8 1.9369 0.0025
6 6 9 -0.1933 -0.0024
6 6 10 -1.1144 0.0162
6 7 0 3.2967 -0.0546
6 7 1 5.6394 0.0169
6 7 2 3.9728 0.0510
6 7 3 0.6561 0.0247
6 7 4 -1.2964 -0.0166
6 7 5 -0.4727 -0.0172
6 7 6 2.0404 0.0135
6 7 7 3.8041 0.0255
6 7 8 3.3693 0.0106
6 7 9 1.4782 0.0067
6 8 0 -1.9597 -0.0579
6 8 1 0.8634 0.0176
6 8 2 1.6669 0.0432
6 8 3 0.1194 0.0142
6 8 4 -2.0983 -0.0174
6 8 5 -2.9026 -0.0120
6 8 6 -1.6637 0.0130
6 8 7 0.3265 0.0164
6 8 8 1.3328 -0.0042
6 9 0 -1.5390 -0.0740
6 9 1 -0.7798 0.0085
6 9 2 0.1240 0.0448
6 9 3 -0.0665 0.0264
6 9 4 -1.3499 0.0047
6 9 5 -2.5386 0.0081
6 9 6 -2.5119 0.0133
6 9 7 -1.3908 -0.0047
6 10 0 2.1452 -0.0401
6 10 1 1.3692 0.0241
6 10 2 0.9646 0.0470
6 10 3 0.7368 0.0251
6 10 4 0.2597 0.0113
6 10 5 -0.4230 0.0242
6 11 0 2.0575 0.0104
6 11 1 2.0497 0.0491
6 11 2 1.3484 0.0333
6 11 3 0.7575 -0.0149
6 11 4 0.4826 -0.0263
6 12 0 -0.4762 0.0137
6 12 1 0.7102 0.0711
7 -18 5 -1.3267 -0.0179
7 -18 6 -1.3257 -0.0173
7 -18 7 -0.6647 -0.0036
7 -18 8 0.1931 0.0149
7 -17 0 0.2863 -0.0493
7 -17 2 0.6812 -0.0073
7 -17 3 0.4216 -0.0042
7 -17 4 -0.3336 -0.0071
7 -17 5 -1.3947 -0.0115
7 -17 6 -2.2372 -0.0164
7 -17 7 -2.3760 -0.0143
7 -17 8 -1.7602 -0.0035
7 -17 9 -0.8219 0.0073
7 -17 10 -0.1577 0.0177
7 -17 11 -0.0833 0.0343
7 -16 0 0.1766 -0.0568
7 -16 1 1.2692 -0.0381
7 -16 2 1.9686 -0.0094
7 -16 3 1.9972 -0.0003
7 -16 4 1.4220 -0.0063
7 -16 5 0.6155 -0.0125
7 -16 6 -0.0355 -0.0140
7 -16 7 -0.4143 -0.0107
7 -16 8 -0.5898 -0.0036
7 -16 9 -0.5711 0.0016
7 -16 10 -0.3528 0.0013
7 -16 11 -0.1311 0.0044
7 -16 12 -0.1743 0.0199
7 -15 0 -1.6177 -0.0493
7 -15 1 0.1621 -0.0433
7 -15 2 1.8060 -0.0167
7 -15 3 2.4424 -0.0013
7 -15 4 2.0416 -0.0055
7 -15 5 1.4298 -0.0125
7 -15 6 1.4987 -0.0079
7 -15 7 2.2565 0.0035
7 -15 8 2.8357 0.0102
7 -15 9 2.5081 0.0085
7 -15 10 1.4484 0.0002
7 -15 11 0.3711 -0.0111
7 -15 12 -0.3114 -0.0148
7 -15 13 -0.6647 -0.0028
7 -15 14 -0.7417 0.0142
7 -14 0 -3.9016 -0.0500
7 -14 1 -2.5821 -0.0400
7 -14 2 -0.3949 -0.0096
7 -14 3 0.8782 0.0135
7 -14 4 0.3792 0.0129
7 -14 5 -1.0639 -0.0014
7 -14 6 -1.6163 -0.0065
7 -14 7 -0.1996 0.0016
7 -14 8 2.3675 0.0070
7 -14 9 4.1262 0.0034
7 -14 10 3.8120 -0.0001
7 -14 11 1.8292 -0.0019
7 -14 12 -0.4255 -0.0079
7 -14 13 -1.8678 -0.0140
7 -14 14 -2.2579 -0.0124
7 -14 15 -1.8284 -0.0057
7 -13 0 -2.6981 -0.0861
7 -13 1 -3.0014 -0.0616
7 -13 2 -1.0800 -0.0196
7 -13 3 0.8525 0.0061
7 -13 4 0.5814 0.0051
7 -13 5 -2.1089 -0.0101
7 -13 6 -5.0250 -0.0158
7 -13 7 -5.4106 -0.0044
7 -13 8 -2.5013 0.0057
7 -13 9 1.7350 -0.0001
7 -13 10 4.3579 -0.0103
7 -13 11 3.8789 -0.0098
7 -13 12 1.1623 -0.0033
7 -13 13 -1.6687 -0.0001
7 -13 14 -3.0316 -0.0005
7 -13 15 -2.7541 -0.0015
7 -13 16 -1.6075 0.0014
7 -12 0 1.0986 -0.1298
7 -12 1 -0.7799 -0.0970
7 -12 2 0.2396 -0.0415
7 -12 3 2.9384 -0.0130
7 -12 4 4.1877 -0.0170
7 -12 5 1.7018 -0.0285
7 -12 6 -3.5781 -0.0244
7 -12 7 -7.9039 -0.0048
7 -12 8 -7.9242 0.0097
7 -12 9 -3.6098 0.0043
7 -12 10 1.9213 -0.0101
7 -12 11 5.1465 -0.0128
7 -12 12 4.7118 -0.0011
7 -12 13 1.9391 0.0117
7 -12 14 -0.6872 0.0124
7 -12 15 -1.6193 -0.0057
7 -12 16 -1.1141 -0.0336
7 -11 0 0.6038 -0.1461
7 -11 1 -1.6418 -0.1065
7 -11 2 -1.7703 -0.0344
7 -11 3 1.2301 0.0043
7 -11 4 5.1482 -0.0048
7 -11 5 6.0640 -0.0272
7 -11 6 1.9600 -0.0292
7 -11 7 -4.8790 -0.0109
7 -11 8 -9.4994 0.0050
7 -11 9 -8.5985 0.0051
7 -11 10 -3.1145 -0.0018
7 -11 11 3.0897 -0.0030
7 -11 12 6.4328 0.0017
7 -11 13 5.8671 0.0054
7 -11 14 3.0528 0.0046
7 -11 15 0.6140 -0.0055
7 -11 16 -0.1678 -0.0287
7 -10 0 -3.9222 -0.1344
7 -10 1 -5.0197 -0.0816
7 -10 2 -5.4717 -0.0048
7 -10 3 -3.0193 0.0324
7 -10 4 2.3308 0.0163
7 -10 5 7.4007 -0.0170
7 -10 6 8.0615 -0.0272
7 -10 7 3.1400 -0.0104
7 -10 8 -3.9505 0.0066
7 -10 9 -8.0685 0.0063
7 -10 10 -6.7483 -0.0027
7 -10 11 -1.6374 -0.0062
7 -10 12 3.5283 -0.0039
7 -10 13 5.7372 -0.0018
7 -10 14 4.4812 0.0041
7 -10 15 1.7739 0.0188
7 -10 16 0.0813 0.0329
7 -10 17 -0.0534 0.0312
7 -9 0 -2.6301 -0.1311
7 -9 1 -3.3232 -0.0559
7 -9 2 -3.8566 0.0197
7 -9 3 -2.7225 0.0419
7 -9 4 1.1778 0.0210
7 -9 5 6.8395 -0.0043
7 -9 6 10.9877 -0.0081
7 -9 7 10.3738 0.0053
7 -9 8 4.9545 0.0132
7 -9 9 -1.6584 0.0038
7 -9 10 -5.3636 -0.0109
7 -9 11 -4.7755 -0.0132
7 -9 12 -1.5016 -0.0025
7 -9 13 1.5910 0.0072
7 -9 14 2.3567 0.0075
7 -9 15 0.8728 0.0061
7 -9 16 -0.7999 0.0141
7 -9 17 -1.0200 0.0267
7 -8 0 4.1862 -0.1657
7 -8 1 0.6675 -0.0693
7 -8 2 -1.7887 0.0222
7 -8 3 -2.3558 0.0405
7 -8 4 -0.5876 0.0147
7 -8 5 3.1461 -0.0004
7 -8 6 7.3135 0.0076
7 -8 7 9.4039 0.0160
7 -8 8 7.5950 0.0078
7 -8 9 2.6895 -0.0096
7 -8 10 -2.3505 -0.0188
7 -8 11 -4.9676 -0.0126
7 -8 12 -4.6735 0.0019
7 -8 13 -2.7472 0.0129
7 -8 14 -1.1276 0.0094
7 -8 15 -1.0198 -0.0110
7 -8 16 -1.8173 -0.0322
7 -7 0 6.0382 -0.1765
7 -7 1 -1.1735 -0.0749
7 -7 2 -6.9609 0.0268
7 -7 3 -9.2856 0.0392
7 -7 4 -8.1627 -0.0074
7 -7 5 -5.1134 -0.0315
7 -7 6 -1.7105 -0.0106
7 -7 7 0.8792 0.0126
7 -7 8 1.6437 0.0051
7 -7 9 0.3253 -0.0162
7 -7 10 -1.9264 -0.0196
7 -7 11 -3.4710 -0.0044
7 -7 12 -3.6140 0.0073
7 -7 13 -2.7518 0.0091
7 -7 14 -1.6934 0.0112
7 -7 15 -1.1547 0.0120
7 -7 16 -1.2304 0.0020
7 -7 17 -1.2188 -0.0117
7 -6 0 5.0763 -0.1414
7 -6 1 -2.0151 -0.0478
7 -6 2 -10.2415 0.0386
7 -6 3 -14.8541 0.0359
7 -6 4 -14.1700 -0.0303
7 -6 5 -10.1579 -0.0685
7 -6 6 -5.9500 -0.0394
7 -6 7 -3.2377 0.0080
7 -6 8 -2.0916 0.0154
7 -6 9 -1.9443 -0.0096
7 -6 10 -1.8930 -0.0180
7 -6 11 -1.0392 0.0045
7 -6 12 0.5862 0.0229
7 -6 13 1.9743 0.0146
7 -6 14 2.3400 0.0023
7 -6 15 1.8194 0.0097
7 -6 16 0.9980 0.0232
7 -6 17 0.3827 0.0211
7 -5 0 9.2267 -0.1425
7 -5 1 7.7654 -0.0469
7 -5 2 0.1431 0.0313
7 -5 3 -7.1533 0.0310
7 -5 4 -8.9849 -0.0238
7 -5 5 -5.1539 -0.0598
7 -5 6 0.4620 -0.0392
7 -5 7 3.9449 0.0041
7 -5 8 4.1212 0.0171
7 -5 9 2.2104 -0.0039
7 -5 10 0.3311 -0.0155
7 -5 11 0.3019 0.0069
7 -5 12 2.3927 0.0331
7 -5 13 4.8824 0.0254
7 -5 14 5.6901 -0.0038
7 -5 15 4.4455 -0.0145
7 -5 16 2.4116 -0.0008
7 -4 0 11.7759 -0.1478
7 -4 1 18.1054 -0.0353
7 -4 2 15.0131 0.0418
7 -4 3 6.7168 0.0367
7 -4 4 0.4118 -0.0090
7 -4 5 0.4570 -0.0318
7 -4 6 5.3988 -0.0156
7 -4 7 10.2505 0.0079
7 -4 8 11.1722 0.0098
7 -4 9 7.8540 -0.0037
7 -4 10 2.7206 -0.0070
7 -4 11 -0.9929 0.0091
7 -4 12 -1.3153 0.0245
7 -4 13 0.9229 0.0163
7 -4 14 2.9292 -0.0080
7 -4 15 2.8878 -0.0182
7 -4 16 1.4558 -0.0047
7 -3 0 5.3952 -0.1136
7 -3 1 14.6871 0.0086
7 -3 2 16.9945 0.0763
7 -3 3 11.1468 0.0465
7 -3 4 2.0678 -0.0145
7 -3 5 -3.3935 -0.0275
7 -3 6 -2.0997 0.0064
7 -3 7 3.3022 0.0288
7 -3 8 7.5508 0.0126
7 -3 9 7.2972 -0.0104
7 -3 10 2.8830 -0.0070
7 -3 11 -2.6383 0.0118
7 -3 12 -5.7435 0.0157
7 -3 13 -5.0632 -0.0013
7 -3 14 -2.3919 -0.0187
7 -3 15 -0.4735 -0.0173
7 -2 0 -2.2625 -0.0989
7 -2 1 3.0945 0.0213
7 -2 2 7.3255 0.0873
7 -2 3 5.9084 0.0541
7 -2 4 -1.1916 -0.0164
7 -2 5 -9.1569 -0.0363
7 -2 6 -12.3148 0.0035
7 -2 7 -9.0892 0.0370
7 -2 8 -2.8452 0.0209
7 -2 9 1.6548 -0.0115
7 -2 10 1.8957 -0.0113
7 -2 11 -1.3100 0.0116
7 -2 12 -4.8571 0.0147
7 -2 13 -5.8178 -0.0062
7 -2 14 -3.9580 -0.0174
7 -2 15 -1.5257 -0.0045
7 -1 0 -4.7900 -0.0768
7 -1 1 -3.2490 0.0268
7 -1 2 -0.0685 0.0727
7 -1 3 1.6767 0.0394
7 -1 4 -0.6724 -0.0197
7 -1 5 -6.4529 -0.0403
7 -1 6 -11.5642 -0.0119
7 -1 7 -12.1275 0.0209
7 -1 8 -7.9822 0.0194
7 -1 9 -2.2599 -0.0024
7 -1 10 1.5928 -0.0061
7 -1 11 2.0433 0.0084
7 -1 12 0.0537 0.0072
7 -1 13 -1.8496 -0.0125
7 -1 14 -1.8953 -0.0133
7 0 0 -6.7659 -0.0541
7 0 1 -3.2802 0.0349
7 0 2 -0.1672 0.0464
7 0 3 2.4871 -0.0024
7 0 4 3.4979 -0.0391
7 0 5 1.7012 -0.0295
7 0 6 -1.9580 -0.0001
7 0 7 -4.6839 0.0136
7 0 8 -4.4952 0.0065
7 0 9 -1.8487 -0.0030
7 0 10 1.2871 0.0011
7 0 11 3.0749 0.0123
7 0 12 2.8170 0.0089
7 0 13 1.3330 -0.0098
7 0 14 0.1980 -0.0133
7 1 0 -9.8653 -0.0715
7 1 1 -2.6427 0.0349
7 1 2 2.3160 0.0505
7 1 3 4.9584 -0.0058
7 1 4 6.2554 -0.0400
7 1 5 6.3413 -0.0135
7 1 6 4.9720 0.0231
7 1 7 2.8236 0.0220
7 1 8 1.1880 0.0006
7 1 9 0.6945 -0.0039
7 1 10 1.0277 0.0089
7 1 11 1.5402 0.0158
7 1 12 1.6659 0.0073
7 1 13 1.2016 -0.0060
7 1 14 0.5357 -0.0085
7 2 0 -9.2889 -0.0493
7 2 1 -3.2200 0.0621
7 2 2 2.6083 0.0839
7 2 3 5.3554 0.0231
7 2 4 5.5115 -0.0272
7 2 5 4.7588 -0.0114
7 2 6 4.0269 0.0286
7 2 7 3.4692 0.0329
7 2 8 3.0702 0.0095
7 2 9 2.6813 0.0004
7 2 10 2.0381 0.0046
7 2 11 1.1560 -0.0090
7 2 12 0.3863 -0.0364
7 2 13 -0.0302 -0.0427
7 3 0 -4.6222 -0.0142
7 3 1 -4.4096 0.0699
7 3 2 -0.4002 0.0753
7 3 3 2.7310 0.0197
7 3 4 2.9445 -0.0218
7 3 5 1.1819 -0.0079
7 3 6 -0.5681 0.0284
7 3 7 -1.0019 0.0351
7 3 8 -0.0447 0.0120
7 3 9 1.4006 -0.0044
7 3 10 2.1635 -0.0084
7 3 11 1.7395 -0.0291
7 3 12 0.6684 -0.0653
7 4 0 -0.4871 -0.0259
7 4 1 -5.2199 0.0490
7 4 2 -4.3530 0.0516
7 4 3 -1.1470 0.0098
7 4 4 0.7348 -0.0135
7 4 5 -0.1670 0.0006
7 4 6 -2.7582 0.0216
7 4 7 -4.7609 0.0211
7 4 8 -4.6053 0.0047
7 4 9 -2.5399 -0.0056
7 4 10 -0.1959 -0.0073
7 4 11 0.9521 -0.0195
7 5 0 1.3677 -0.0076
7 5 1 -3.7962 0.0585
7 5 2 -5.3300 0.0561
7 5 3 -3.1995 0.0138
7 5 4 -0.0093 -0.0072
7 5 5 1.3582 0.0044
7 5 6 -0.1337 0.0151
7 5 7 -3.0169 0.0086
7 5 8 -4.7504 -0.0006
7 5 9 -4.0656 -0.0027
7 5 10 -1.9087 -0.0068
7 5 11 -0.1427 -0.0202
7 6 0 2.0908 0.0333
7 6 1 -0.2355 0.0727
7 6 2 -2.3019 0.0567
7 6 3 -1.9677 0.0153
7 6 4 0.5871 -0.0014
7 6 5 3.2891 0.0123
7 6 6 3.9046 0.0224
7 6 7 2.0234 0.0140
7 6 8 -0.5762 0.0054
7 6 9 -1.7948 0.0058
7 7 0 0.9297 0.0466
7 7 1 1.0328 0.0732
7 7 2 -0.0481 0.0479
7 7 3 -0.6326 0.0109
7 7 4 0.3234 -0.0021
7 7 5 2.3694 0.0075
7 7 6 3.8915 0.0175
7 7 7 3.5954 0.0187
7 7 8 1.8412 0.0200
7 8 0 -1.2811 0.0390
7 8 1 -1.2771 0.0670
7 8 2 -1.4926 0.0384
7 8 3 -1.7509 0.0052
7 8 4 -1.5183 -0.0044
7 8 5 -0.5674 -0.0052
7 8 6 0.6205 -0.0089
7 8 7 1.1930 -0.0067
7 9 0 -0.1866 0.0207
7 9 1 -1.6731 0.0508
7 9 2 -2.2747 0.0346
7 9 3 -2.3317 0.0212
7 9 4 -2.1174 0.0269
7 9 5 -1.6618 0.0169
7 9 6 -0.9896 -0.0175
7 10 0 3.0747 0.0440
7 10 1 1.0123 0.0523
7 10 2 -0.3942 0.0246
7 10 3 -0.8523 0.0174
7 10 4 -0.7825 0.0425
7 11 0 3.0889 0.0953
7 11 1 2.0585 0.0742
7 11 2 0.7706 0.0035
8 -17 3 -0.9887 -0.0126
8 -17 4 -1.1256 -0.0053
8 -17 5 -0.9999 -0.0003
8 -17 6 -0.8771 0.0004
8 -17 7 -0.9902 0.0017
8 -17 8 -1.2662 0.0073
8 -17 9 -1.3960 0.0135
8 -17 10 -1.2081 0.0175
8 -17 11 -0.8284 0.0220
8 -16 0 0.7939 -0.0808
8 -16 1 1.0327 -0.0320
8 -16 2 0.2866 0.0168
8 -16 3 -0.7359 0.0248
8 -16 4 -1.0697 0.0079
8 -16 5 -0.4653 0.0013
8 -16 6 0.3180 0.0070
8 -16 7 0.2634 0.0053
8 -16 8 -0.8120 -0.0046
8 -16 9 -2.0407 -0.0089
8 -16 10 -2.4354 -0.0044
8 -16 11 -1.8491 0.0048
8 -15 0 0.6303 -0.0846
8 -15 1 2.0340 -0.0392
8 -15 2 1.8881 0.0244
8 -15 3 0.4603 0.0416
8 -15 4 -0.6312 0.0102
8 -15 5 0.0418 -0.0119
8 -15 6 2.2194 0.0027
8 -15 7 4.0311 0.0194
8 -15 8 3.7346 0.0096
8 -15 9 1.4107 -0.0097
8 -15 10 -1.1648 -0.0169
8 -15 11 -2.2766 -0.0148
8 -15 12 -1.7006 -0.0079
8 -15 13 -0.4519 0.0074
8 -15 14 0.4548 0.0244
8 -14 0 -0.9102 -0.0735
8 -14 1 1.1787 -0.0332
8 -14 2 2.0495 0.0227
8 -14 3 0.7515 0.0440
8 -14 4 -1.5093 0.0144
8 -14 5 -2.3113 -0.0192
8 -14 6 -0.2433 -0.0133
8 -14 7 3.5725 0.0114
8 -14 8 6.2340 0.0138
8 -14 9 5.5918 -0.0008
8 -14 10 2.1614 -0.0031
8 -14 11 -1.4781 0.0069
8 -14 12 -3.0840 0.0094
8 -14 13 -2.4592 0.0025
8 -14 14 -0.9979 -0.0015
8 -13 0 -1.4821 -0.0874
8 -13 1 0.1182 -0.0335
8 -13 2 1.5918 0.0152
8 -13 3 0.9214 0.0288
8 -13 4 -2.0514 0.0048
8 -13 5 -5.1323 -0.0236
8 -13 6 -5.4567 -0.0231
8 -13 7 -2.0750 -0.0027
8 -13 8 2.8720 0.0053
8 -13 9 5.7548 -0.0033
8 -13 10 4.5399 -0.0040
8 -13 11 0.4286 0.0110
8 -13 12 -3.4292 0.0226
8 -13 13 -4.7047 0.0163
8 -13 14 -3.4958 -0.0002
8 -13 15 -1.5553 -0.0105
8 -12 0 0.5956 -0.0973
8 -12 1 1.4764 -0.0312
8 -12 2 3.1417 0.0122
8 -12 3 3.5329 0.0096
8 -12 4 1.0797 -0.0164
8 -12 5 -3.4622 -0.0284
8 -12 6 -7.0960 -0.0145
8 -12 7 -6.8914 0.0044
8 -12 8 -2.6980 0.0052
8 -12 9 2.4531 -0.0075
8 -12 10 4.8987 -0.0122
8 -12 11 3.3527 0.0001
8 -12 12 -0.4060 0.0171
8 -12 13 -3.3724 0.0230
8 -12 14 -3.7883 0.0126
8 -12 15 -2.2246 -0.0081
8 -11 0 0.4343 -0.0810
8 -11 1 1.3436 -0.0045
8 -11 2 3.0772 0.0400
8 -11 3 4.6770 0.0272
8 -11 4 4.2648 -0.0113
8 -11 5 0.8829 -0.0263
8 -11 6 -3.9993 -0.0079
8 -11 7 -7.0677 0.0110
8 -11 8 -5.9077 0.0063
8 -11 9 -1.3278 -0.0078
8 -11 10 3.3680 -0.0076
8 -11 11 5.2981 0.0061
8 -11 12 4.0031 0.0153
8 -11 13 1.1801 0.0115
8 -11 14 -0.9172 -0.0006
8 -11 15 -1.1819 -0.0150
8 -11 16 -0.3120 -0.0278
8 -10 0 -5.1800 -0.0648
8 -10 1 -3.3081 0.0206
8 -10 2 -0.9362 0.0647
8 -10 3 1.6676 0.0490
8 -10 4 3.4237 0.0046
8 -10 5 2.9628 -0.0193
8 -10 6 -0.0035 -0.0059
8 -10 7 -3.6680 0.0147
8 -10 8 -5.1505 0.0118
8 -10 9 -3.1368 -0.0045
8 -10 10 0.8735 -0.0070
8 -10 11 4.1822 0.0050
8 -10 12 5.1603 0.0104
8 -10 13 3.9281 0.0011
8 -10 14 1.7950 -0.0081
8 -10 15 0.2914 -0.0022
8 -10 16 0.0066 0.0141
8 -9 0 -7.6372 -0.0576
8 -9 1 -5.2422 0.0337
8 -9 2 -1.7679 0.0673
8 -9 3 1.4463 0.0424
8 -9 4 3.4540 0.0033
8 -9 5 3.8246 -0.0113
8 -9 6 2.4731 0.0043
8 -9 7 -0.0216 0.0239
8 -9 8 -2.0773 0.0207
8 -9 9 -2.1558 0.0002
8 -9 10 -0.3740 -0.0107
8 -9 11 1.6711 -0.0024
8 -9 12 2.6284 0.0082
8 -9 13 2.2921 0.0047
8 -9 14 1.1973 -0.0079
8 -9 15 0.1400 -0.0110
8 -9 16 -0.2474 0.0037
8 -8 0 -1.7605 -0.0698
8 -8 1 -1.7340 0.0259
8 -8 2 1.4504 0.0562
8 -8 3 5.1802 0.0253
8 -8 4 6.8876 -0.0065
8 -8 5 5.9202 -0.0062
8 -8 6 3.3789 0.0118
8 -8 7 0.6402 0.0200
8 -8 8 -1.3014 0.0093
8 -8 9 -1.7966 -0.0069
8 -8 10 -1.0293 -0.0116
8 -8 11 -0.1930 -0.0021
8 -8 12 -0.3032 0.0092
8 -8 13 -1.1355 0.0083
8 -8 14 -1.8079 -0.0095
8 -8 15 -1.8547 -0.0341
8 -8 16 -1.3582 -0.0464
8 -7 0 1.7250 -0.0645
8 -7 1 -2.7289 0.0255
8 -7 2 -1.8874 0.0484
8 -7 3 2.5175 0.0075
8 -7 4 6.1805 -0.0275
8 -7 5 5.9706 -0.0184
8 -7 6 2.2682 0.0062
8 -7 7 -2.2417 0.0084
8 -7 8 -5.1186 -0.0085
8 -7 9 -5.3534 -0.0164
8 -7 10 -3.4727 -0.0060
8 -7 11 -1.3162 0.0060
8 -7 12 -0.7645 0.0072
8 -7 13 -1.9453 0.0040
8 -7 14 -3.2418 0.0024
8 -7 15 -3.2633 -0.0043
8 -6 0 -2.5109 -0.0073
8 -6 1 -9.7589 0.0745
8 -6 2 -12.0587 0.0696
8 -6 3 -7.9893 -0.0027
8 -6 4 -1.1315 -0.0572
8 -6 5 3.0874 -0.0453
8 -6 6 2.0319 -0.0022
8 -6 7 -2.5608 0.0134
8 -6 8 -6.8978 -0.0038
8 -6 9 -8.0999 -0.0145
8 -6 10 -5.5945 0.0005
8 -6 11 -1.2593 0.0166
8 -6 12 1.7649 0.0103
8 -6 13 1.6924 -0.0032
8 -6 14 -0.2845 0.0031
8 -6 15 -1.6356 0.0233
8 -6 16 -1.3338 0.0294
8 -5 0 -3.2444 0.0110
8 -5 1 -9.6100 0.1011
8 -5 2 -14.4641 0.0897
8 -5 3 -13.1820 0.0090
8 -5 4 -5.8626 -0.0512
8 -5 5 2.6786 -0.0430
8 -5 6 7.0183 0.0008
8 -5 7 5.4592 0.0216
8 -5 8 0.5747 0.0060
8 -5 9 -3.4871 -0.0104
8 -5 10 -3.8249 -0.0011
8 -5 11 -0.3888 0.0172
8 -5 12 3.9608 0.0148
8 -5 13 5.7585 -0.0038
8 -5 14 4.1978 -0.0082
8 -5 15 1.5347 0.0103
8 -5 16 0.0762 0.0249
8 -4 0 4.5453 -0.0100
8 -4 1 1.3304 0.0883
8 -4 2 -4.2589 0.0883
8 -4 3 -7.2568 0.0254
8 -4 4 -4.2409 -0.0170
8 -4 5 3.5485 -0.0078
8 -4 6 11.0219 0.0171
8 -4 7 13.5528 0.0196
8 -4 8 10.4312 0.0038
8 -4 9 4.5868 -0.0038
8 -4 10 0.0504 0.0049
8 -4 11 -0.6138 0.0136
8 -4 12 1.9897 0.0074
8 -4 13 4.6100 -0.0069
8 -4 14 4.5801 -0.0102
8 -4 15 2.4179 0.0038
8 -3 0 11.3648 0.0129
8 -3 1 9.8317 0.0987
8 -3 2 5.0555 0.0840
8 -3 3 -0.6839 0.0152
8 -3 4 -3.4888 -0.0164
8 -3 5 -1.0966 0.0092
8 -3 6 4.6901 0.0363
8 -3 7 9.4567 0.0245
8 -3 8 9.9932 -0.0017
8 -3 9 6.3731 -0.0036
8 -3 10 1.2004 0.0130
8 -3 11 -2.3018 0.0154
8 -3 12 -2.4235 -0.0022
8 -3 13 -0.3366 -0.0161
8 -3 14 1.2043 -0.0109
8 -3 15 0.9615 0.0054
8 -2 0 11.8025 0.0272
8 -2 1 8.8453 0.0995
8 -2 2 4.5469 0.0751
8 -2 3 -0.9550 0.0011
8 -2 4 -6.0639 -0.0332
8 -2 5 -8.1808 -0.0028
8 -2 6 -6.3009 0.0356
8 -2 7 -2.3375 0.0295
8 -2 8 0.6909 -0.0033
8 -2 9 1.1119 -0.0133
8 -2 10 -0.7591 0.0050
8 -2 11 -3.2081 0.0137
8 -2 12 -4.1952 -0.0012
8 -2 13 -3.0158 -0.0122
8 -2 14 -1.0422 -0.0016
8 -1 0 9.2054 0.0369
8 -1 1 5.7416 0.0888
8 -1 2 1.4011 0.0576
8 -1 3 -2.6444 -0.0067
8 -1 4 -6.2735 -0.0379
8 -1 5 -8.7970 -0.0196
8 -1 6 -9.1577 0.0125
8 -1 7 -7.4288 0.0208
8 -1 8 -4.9163 0.0051
8 -1 9 -2.8866 -0.0069
8 -1 10 -1.9146 -0.0024
8 -1 11 -1.9650 0.0018
8 -1 12 -2.3157 -0.0052
8 -1 13 -1.9789 -0.0056
8 -1 14 -0.8771 0.0134
8 0 0 4.5222 0.0738
8 0 1 5.2794 0.0937
8 0 2 2.4399 0.0335
8 0 3 -0.6016 -0.0299
8 0 4 -2.3886 -0.0412
8 0 5 -3.0653 -0.0168
8 0 6 -2.9901 0.0037
8 0 7 -2.4827 0.0093
8 0 8 -1.9626 0.0085
8 0 9 -1.5616 0.0054
8 0 10 -1.0765 -0.0001
8 0 11 -0.5558 -0.0048
8 0 12 -0.3115 -0.0044
8 0 13 -0.2833 0.0050
8 1 0 -2.4810 0.0684
8 1 1 4.1515 0.0913
8 1 2 4.8412 0.0323
8 1 3 2.6921 -0.0252
8 1 4 1.0904 -0.0226
8 1 5 1.2416 0.0098
8 1 6 2.4869 0.0177
8 1 7 3.5315 0.0025
8 1 8 3.3806 -0.0030
8 1 9 2.0304 0.0039
8 1 10 0.4925 0.0028
8 1 11 -0.2374 -0.0039
8 1 12 -0.1497 0.0036
8 1 13 0.1133 0.0237
8 2 0 -6.8311 0.0604
8 2 1 1.4088 0.0935
8 2 2 5.0960 0.0528
8 2 3 4.1547 0.0022
8 2 4 1.6621 -0.0015
8 2 5 0.5195 0.0245
8 2 6 1.5887 0.0297
8 2 7 3.7691 0.0086
8 2 8 5.1674 -0.0041
8 2 9 4.6068 0.0004
8 2 10 2.5516 -0.0052
8 2 12 -0.3145 -0.0255
8 3 0 -4.8735 0.0818
8 3 1 -0.2962 0.0905
8 3 2 3.6989 0.0419
8 3 3 4.0517 -0.0052
8 3 4 1.3434 -0.0084
8 3 5 -1.6648 0.0178
8 3 6 -2.4804 0.0316
8 3 7 -0.6160 0.0184
8 3 8 2.2743 -0.0000
8 3 9 3.9105 -0.0079
8 3 10 3.3419 -0.0193
8 3 11 1.5397 -0.0432
8 4 0 -1.0395 0.0747
8 4 1 -1.0461 0.0737
8 4 2 1.3305 0.0275
8 4 3 2.7478 -0.0095
8 4 4 1.4410 -0.0088
8 4 5 -1.8185 0.0112
8 4 6 -4.5894 0.0203
8 4 7 -4.7971 0.0094
8 4 8 -2.5055 -0.0090
8 4 9 0.2546 -0.0201
8 4 10 1.5240 -0.0232
8 5 0 -0.4195 0.0728
8 5 1 -1.8086 0.0717
8 5 2 -0.8745 0.0346
8 5 3 0.9072 0.0031
8 5 4 1.5257 -0.0014
8 5 5 0.0263 0.0084
8 5 6 -2.6801 0.0123
8 5 7 -4.4739 0.0043
8 5 8 -3.9852 -0.0110
8 5 9 -1.9293 -0.0251
8 5 10 -0.1734 -0.0289
8 6 0 -1.5980 0.0902
8 6 1 -1.3176 0.0682
8 6 2 -0.5290 0.0274
8 6 3 0.8219 -0.0001
8 6 4 2.0224 -0.0048
8 6 5 2.1709 0.0065
8 6 6 0.9752 0.0205
8 6 7 -0.7011 0.0232
8 6 8 -1.4894 0.0082
8 7 0 -2.4963 0.0947
8 7 1 -0.8531 0.0614
8 7 2 0.5659 0.0199
8 7 3 1.5890 -0.0019
8 7 4 2.2098 -0.0117
8 7 5 2.4316 -0.0103
8 7 6 2.0990 0.0100
8 7 7 1.2208 0.0330
8 8 0 -3.2100 0.0847
8 8 1 -2.5099 0.0534
8 8 2 -0.9866 0.0181
8 8 3 0.2926 0.0058
8 8 4 0.8286 -0.0084
8 8 5 0.8258 -0.0294
8 8 6 0.6496 -0.0244
8 9 0 -1.9786 0.0573
8 9 1 -3.0533 0.0260
8 9 2 -2.4395 0.0082
8 9 3 -1.2668 0.0243
8 9 4 -0.4835 0.0279
8 10 0 0.7932 0.0620
8 10 1 -0.8426 0.0128
8 10 2 -1.1959 -0.0073
9 -17 2 -0.8550 0.0057
9 -17 3 -0.4332 -0.0235
9 -17 4 0.3034 -0.0238
9 -17 5 0.5981 -0.0027
9 -17 6 0.0475 0.0082
9 -17 7 -0.9789 0.0107
9 -17 8 -1.6608 0.0211
9 -17 9 -1.4973 0.0310
9 -16 0 0.0671 -0.0393
9 -16 1 -0.8014 0.0537
9 -16 2 -1.9015 0.0694
9 -16 3 -2.0040 0.0150
9 -16 4 -0.7896 -0.0180
9 -16 5 0.6541 0.0019
9 -16 6 0.8546 0.0205
9 -16 7 -0.5807 0.0060
9 -16 8 -2.5294 -0.0079
9 -16 9 -3.3979 0.0036
9 -16 10 -2.6076 0.0189
9 -16 11 -0.9989 0.0199
9 -15 0 0.9774 -0.0531
9 -15 1 0.4838 0.0437
9 -15 2 -1.0831 0.0850
9 -15 3 -2.2235 0.0387
9 -15 4 -1.4744 -0.0162
9 -15 5 0.9669 -0.0114
9 -15 6 3.1882 0.0179
9 -15 7 3.2009 0.0110
9 -15 8 0.8117 -0.0197
9 -15 9 -2.0752 -0.0276
9 -15 10 -3.1875 -0.0121
9 -15 11 -1.9859 -0.0028
9 -15 13 1.2302 0.0028
9 -14 0 1.6739 -0.0391
9 -14 1 1.8605 0.0255
9 -14 2 0.6435 0.0539
9 -14 3 -1.1777 0.0209
9 -14 4 -1.8038 -0.0266
9 -14 5 -0.0978 -0.0295
9 -14 6 3.1430 0.0011
9 -14 7 5.5110 0.0115
9 -14 8 4.9221 -0.0079
9 -14 9 1.6344 -0.0187
9 -14 10 -1.7879 -0.0039
9 -14 11 -2.8548 0.0121
9 -14 12 -1.4338 0.0106
9 -14 13 0.5167 0.0017
9 -13 0 1.5727 -0.0224
9 -13 1 1.7395 0.0304
9 -13 2 0.8909 0.0392
9 -13 3 -0.9792 0.0059
9 -13 4 -2.7126 -0.0287
9 -13 5 -2.7499 -0.0311
9 -13 6 -0.4968 -0.0119
9 -13 7 2.7675 -0.0022
9 -13 8 4.5121 -0.0079
9 -13 9 3.0984 -0.0082
9 -13 10 -0.5152 0.0070
9 -13 11 -3.5558 0.0227
9 -13 12 -4.0361 0.0232
9 -13 13 -2.3775 0.0108
9 -13 14 -0.5230 -0.0014
9 -12 0 2.4621 -0.0040
9 -12 1 2.3269 0.0501
9 -12 2 1.4849 0.0488
9 -12 3 -0.2036 0.0071
9 -12 4 -2.2970 -0.0213
9 -12 5 -3.6733 -0.0126
9 -12 6 -3.2110 0.0048
9 -12 7 -0.9183 0.0017
9 -12 8 1.5626 -0.0116
9 -12 9 2.1204 -0.0106
9 -12 10 0.1731 0.0043
9 -12 11 -2.7432 0.0156
9 -12 12 -4.4672 0.0166
9 -12 13 -4.0606 0.0142
9 -12 14 -2.2808 0.0133
9 -12 15 -0.6066 0.0105
9 -11 0 3.1783 0.0188
9 -11 1 3.5267 0.0769
9 -11 2 2.6681 0.0719
9 -11 3 1.0492 0.0216
9 -11 4 -0.8465 -0.0125
9 -11 5 -2.3563 0.0003
9 -11 6 -2.6645 0.0243
9 -11 7 -1.3718 0.0175
9 -11 8 0.7449 -0.0064
9 -11 9 2.0398 -0.0080
9 -11 10 1.5363 0.0136
9 -11 11 -0.1440 0.0259
9 -11 12 -1.6135 0.0144
9 -11 13 -2.0324 -0.0041
9 -11 14 -1.4596 -0.0108
9 -11 15 -0.4927 -0.0070
9 -10 0 -0.6274 0.0185
9 -10 1 1.3150 0.0772
9 -10 2 1.2011 0.0700
9 -10 3 -0.2808 0.0206
9 -10 4 -1.8872 -0.0139
9 -10 5 -2.6214 -0.0018
9 -10 6 -2.0505 0.0277
9 -10 7 -0.2401 0.0276
9 -10 8 2.0870 0.0012
9 -10 9 3.5993 -0.0085
9 -10 10 3.4101 0.0111
9 -10 11 2.0904 0.0262
9 -10 12 0.9887 0.0108
9 -10 13 0.6910 -0.0183
9 -10 14 0.7635 -0.0293
9 -10 15 0.7109 -0.0146
9 -9 0 -4.8800 0.0300
9 -9 1 -0.9271 0.0760
9 -9 2 0.8971 0.0512
9 -9 3 -0.2273 -0.0035
9 -9 4 -2.8361 -0.0312
9 -9 5 -4.5422 -0.0115
9 -9 6 -3.9103 0.0255
9 -9 7 -1.1329 0.0346
9 -9 8 2.4246 0.0103
9 -9 9 4.8936 -0.0107
9 -9 10 4.9237 -0.0041
9 -9 11 2.9189 0.0110
9 -9 12 0.8556 0.0061
9 -9 13 0.2626 -0.0136
9 -9 14 0.7952 -0.0207
9 -9 15 1.1668 -0.0044
9 -8 0 -1.7012 0.0609
9 -8 1 2.6247 0.0936
9 -8 2 6.3956 0.0488
9 -8 3 6.2873 -0.0172
9 -8 4 2.0791 -0.0437
9 -8 5 -3.1835 -0.0224
9 -8 6 -5.8875 0.0114
9 -8 7 -4.6260 0.0223
9 -8 8 -0.6774 0.0072
9 -8 9 3.2401 -0.0092
9 -8 10 4.5944 -0.0070
9 -8 11 2.6959 0.0056
9 -8 12 -0.5813 0.0068
9 -8 13 -2.4379 -0.0086
9 -8 14 -1.8995 -0.0243
9 -8 15 -0.3923 -0.0260
9 -7 0 2.3883 0.0726
9 -7 1 4.7725 0.0951
9 -7 2 9.3185 0.0443
9 -7 3 11.6827 -0.0161
9 -7 4 8.7688 -0.0334
9 -7 5 1.5795 -0.0150
9 -7 6 -5.5739 0.0006
9 -7 7 -8.7215 -0.0025
9 -7 8 -6.9951 -0.0099
9 -7 9 -2.5611 -0.0071
9 -7 10 1.1364 0.0027
9 -7 11 1.5689 0.0082
9 -7 12 -1.0130 0.0048
9 -7 13 -3.7770 -0.0041
9 -7 14 -4.1693 -0.0142
9 -7 15 -2.4096 -0.0227
9 -6 0 -3.6910 0.1046
9 -6 1 -3.2863 0.1106
9 -6 2 1.0539 0.0402
9 -6 3 6.5012 -0.0231
9 -6 4 8.5751 -0.0275
9 -6 5 4.9012 0.0026
9 -6 6 -2.5171 0.0156
9 -6 7 -8.9850 -0.0002
9 -6 8 -10.8960 -0.0133
9 -6 9 -7.9588 -0.0030
9 -6 10 -2.8439 0.0134
9 -6 11 0.7466 0.0116
9 -6 12 0.7418 -0.0026
9 -6 13 -1.6000 -0.0065
9 -6 14 -3.1732 0.0044
9 -6 15 -2.4810 0.0124
9 -5 0 -12.9484 0.1351
9 -5 1 -13.0171 0.1298
9 -5 2 -9.5576 0.0417
9 -5 3 -2.9364 -0.0291
9 -5 4 3.7666 -0.0276
9 -5 5 6.6047 0.0144
9 -5 6 4.1155 0.0368
9 -5 7 -1.3380 0.0211
9 -5 8 -5.6732 -0.0024
9 -5 9 -6.1600 -0.0042
9 -5 10 -2.9304 0.0077
9 -5 11 1.3551 0.0079
9 -5 12 3.4740 -0.0061
9 -5 13 2.4149 -0.0117
9 -5 14 0.1789 0.0026
9 -5 15 -0.8047 0.0193
9 -4 0 -11.2843 0.1234
9 -4 1 -11.5487 0.1130
9 -4 2 -9.5869 0.0339
9 -4 3 -4.8644 -0.0204
9 -4 4 1.8666 -0.0095
9 -4 5 7.8839 0.0269
9 -4 6 10.2630 0.0389
9 -4 7 8.4264 0.0222
9 -4 8 4.4429 0.0032
9 -4 9 1.1775 -0.0021
9 -4 10 0.4576 0.0000
9 -4 11 2.0878 -0.0014
9 -4 12 3.9578 -0.0058
9 -4 13 3.9206 -0.0047
9 -4 14 2.0530 0.0050
9 -4 15 0.2762 0.0147
9 -3 0 -0.8448 0.1281
9 -3 1 -3.1123 0.1010
9 -3 2 -3.1840 0.0193
9 -3 3 -1.6077 -0.0258
9 -3 4 1.5202 -0.0053
9 -3 5 5.4096 0.0295
9 -3 6 8.2653 0.0299
9 -3 7 8.7573 0.0074
9 -3 8 7.0735 -0.0023
9 -3 9 4.3844 0.0051
9 -3 10 2.0439 0.0069
9 -3 11 1.0898 -0.0034
9 -3 12 1.4576 -0.0086
9 -3 13 1.8413 0.0005
9 -3 14 1.2267 0.0127
9 -2 0 6.8735 0.1267
9 -2 1 0.8254 0.0897
9 -2 2 -1.7381 0.0064
9 -2 3 -2.0796 -0.0372
9 -2 4 -1.5003 -0.0156
9 -2 5 -0.6332 0.0219
9 -2 6 0.0026 0.0246
9 -2 7 0.1208 -0.0013
9 -2 8 -0.0175 -0.0154
9 -2 9 -0.1739 -0.0041
9 -2 10 -0.5124 0.0078
9 -2 11 -0.9431 0.0034
9 -2 12 -0.9075 -0.0021
9 -2 13 -0.3243 0.0068
9 -2 14 0.1212 0.0181
9 -1 0 8.8722 0.1142
9 -1 1 0.6670 0.0763
9 -1 2 -4.1474 0.0053
9 -1 3 -5.1646 -0.0272
9 -1 4 -4.3739 -0.0103
9 -1 5 -3.7107 0.0169
9 -1 6 -4.0764 0.0210
9 -1 7 -5.1884 0.0033
9 -1 8 -5.8370 -0.0126
9 -1 9 -5.0765 -0.0120
9 -1 10 -3.3602 -0.0020
9 -1 11 -1.9035 0.0041
9 -1 12 -1.1444 0.0081
9 -1 13 -0.6293 0.0175
9 0 0 7.6842 0.1367
9 0 1 1.9521 0.0843
9 0 2 -3.4532 0.0051
9 0 3 -5.1875 -0.0256
9 0 4 -3.6715 -0.0070
9 0 5 -1.3287 0.0162
9 0 6 -0.3660 0.0208
9 0 7 -1.4545 0.0139
9 0 8 -3.4205 0.0042
9 0 9 -4.3356 -0.0062
9 0 10 -3.4282 -0.0109
9 0 11 -1.7132 -0.0036
9 0 12 -0.5517 0.0120
9 1 0 3.7471 0.1170
9 1 1 3.3908 0.0700
9 1 2 -0.2905 -0.0004
9 1 3 -2.7831 -0.0234
9 1 4 -1.9629 0.0016
9 1 5 1.1499 0.0251
9 1 6 3.9662 0.0221
9 1 7 4.3994 0.0094
9 1 8 2.3367 0.0013
9 1 9 -0.3882 -0.0072
9 1 10 -1.7447 -0.0145
9 1 11 -1.3500 -0.0054
9 1 12 -0.3826 0.0196
9 2 0 -0.3338 0.0727
9 2 1 2.9297 0.0399
9 2 2 1.8603 -0.0036
9 2 3 -0.7934 -0.0127
9 2 4 -1.8533 0.0109
9 2 5 -0.1691 0.0280
9 2 6 3.0112 0.0177
9 2 7 5.2893 -0.0019
9 2 8 5.0471 -0.0100
9 2 9 2.7473 -0.0120
9 2 10 0.3629 -0.0174
9 2 11 -0.6007 -0.0151
9 3 0 -0.0426 0.0894
9 3 1 2.7454 0.0380
9 3 2 2.9836 -0.0117
9 3 3 0.8016 -0.0230
9 3 4 -1.6923 -0.0010
9 3 5 -2.3875 0.0203
9 3 6 -0.7138 0.0171
9 3 7 2.0059 -0.0024
9 3 8 3.6564 -0.0167
9 3 9 3.1975 -0.0202
9 3 10 1.4927 -0.0234
9 4 0 2.6630 0.0984
9 4 1 3.0320 0.0461
9 4 2 2.9221 -0.0032
9 4 3 1.4770 -0.0170
9 4 4 -0.8117 0.0018
9 4 5 -2.6345 0.0238
9 4 6 -2.8302 0.0224
9 4 7 -1.3542 -0.0028
9 4 8 0.5057 -0.0284
9 4 9 1.2914 -0.0336
9 5 0 2.2474 0.0729
9 5 1 1.9386 0.0393
9 5 2 1.4063 0.0107
9 5 3 0.5267 -0.0002
9 5 4 -0.5997 0.0082
9 5 5 -1.7138 0.0252
9 5 6 -2.3537 0.0281
9 5 7 -2.0536 0.0051
9 5 8 -1.0017 -0.0263
9 6 0 -0.4809 0.0621
9 6 1 0.9486 0.0217
9 6 2 1.0353 -0.0014
9 6 3 0.3291 -0.0131
9 6 4 -0.3309 -0.0139
9 6 5 -0.5994 0.0053
9 6 6 -0.6753 0.0285
9 6 7 -0.6279 0.0244
9 7 0 -1.9363 0.0619
9 7 1 0.9097 0.0191
9 7 2 2.0704 0.0015
9 7 3 1.5841 -0.0105
9 7 4 0.5912 -0.0283
9 7 5 0.1053 -0.0245
9 7 6 0.1253 0.0071
9 8 0 -2.3518 0.0466
9 8 1 -0.2510 0.0134
9 8 2 1.3242 0.0111
9 8 3 1.5186 0.0101
9 8 4 0.7688 -0.0171
9 9 0 -1.9218 0.0102
9 9 1 -1.4071 -0.0207
9 9 2 -0.3603 -0.0057
10 -17 3 0.7848 -0.0533
10 -17 4 1.1495 -0.0173
10 -17 5 0.6593 0.0137
10 -17 6 -0.3485 0.0159
10 -17 7 -1.0802 0.0240
10 -17 8 -1.0198 0.0460
10 -16 0 -0.8478 0.0659
10 -16 1 -1.6008 0.0898
10 -16 2 -1.7307 0.0244
10 -16 3 -0.8239 -0.0330
10 -16 4 0.3967 -0.0190
10 -16 5 0.7365 0.0159
10 -16 6 -0.2671 0.0136
10 -16 7 -1.8549 -0.0011
10 -16 8 -2.6855 0.0147
10 -16 9 -2.0620 0.0429
10 -16 10 -0.6048 0.0444
10 -15 0 -0.8377 0.0387
10 -15 1 -1.8094 0.0848
10 -15 2 -2.4854 0.0535
10 -15 3 -2.0805 -0.0025
10 -15 4 -0.6121 -0.0145
10 -15 5 0.8963 0.0056
10 -15 6 1.1844 0.0032
10 -15 7 -0.1158 -0.0226
10 -15 8 -1.9221 -0.0286
10 -15 9 -2.5185 -0.0057
10 -15 10 -1.2813 0.0125
10 -15 11 0.6040 0.0080
10 -14 0 0.6161 0.0383
10 -14 1 -0.0511 0.0585
10 -14 2 -0.5222 0.0247
10 -14 3 -0.4737 -0.0194
10 -14 4 0.3035 -0.0276
10 -14 5 1.5861 -0.0075
10 -14 6 2.5800 0.0018
10 -14 7 2.3105 -0.0104
10 -14 8 0.6603 -0.0197
10 -14 9 -1.0565 -0.0109
10 -14 10 -1.2218 0.0029
10 -14 11 0.2537 0.0064
10 -14 12 1.7806 0.0019
10 -13 0 1.3127 0.0619
10 -13 1 0.4935 0.0712
10 -13 2 0.3449 0.0213
10 -13 3 0.7215 -0.0266
10 -13 4 1.2474 -0.0301
10 -13 5 1.7001 -0.0095
10 -13 6 1.9881 -0.0017
10 -13 7 1.7780 -0.0077
10 -13 8 0.6739 -0.0077
10 -13 9 -0.9614 0.0009
10 -13 10 -1.9291 0.0061
10 -13 11 -1.4278 0.0052
10 -13 12 -0.0437 0.0044
10 -13 13 0.8948 0.0056
10 -12 0 1.1653 0.0770
10 -12 1 -0.5425 0.0878
10 -12 2 -1.2125 0.0355
10 -12 3 -0.5825 -0.0147
10 -12 4 0.6249 -0.0133
10 -12 5 1.4276 0.0121
10 -12 6 1.3106 0.0125
10 -12 7 0.2950 -0.0079
10 -12 8 -1.3273 -0.0133
10 -12 9 -2.9736 -0.0010
10 -12 10 -3.8246 0.0039
10 -12 11 -3.4350 -0.0028
10 -12 12 -2.2159 -0.0004
10 -12 13 -1.0166 0.0190
10 -12 14 -0.3444 0.0381
10 -11 0 2.2933 0.0954
10 -11 1 0.0044 0.0951
10 -11 2 -2.0104 0.0364
10 -11 3 -2.2661 -0.0164
10 -11 4 -0.7074 -0.0121
10 -11 5 1.4412 0.0236
10 -11 6 2.6367 0.0310
10 -11 7 1.9846 0.0052
10 -11 8 -0.3038 -0.0072
10 -11 9 -2.9631 0.0104
10 -11 10 -4.3803 0.0241
10 -11 11 -3.8519 0.0114
10 -11 12 -2.2061 -0.0054
10 -11 13 -0.8457 0.0006
10 -11 14 -0.3229 0.0213
10 -10 0 2.2000 0.0981
10 -10 1 0.4689 0.0814
10 -10 2 -2.6733 0.0150
10 -10 3 -4.6174 -0.0341
10 -10 4 -3.6604 -0.0245
10 -10 5 -0.1888 0.0173
10 -10 6 3.6806 0.0329
10 -10 7 5.5864 0.0108
10 -10 8 4.4308 -0.0047
10 -10 9 1.1225 0.0123
10 -10 10 -1.9198 0.0306
10 -10 11 -2.5972 0.0150
10 -10 12 -0.9779 -0.0186
10 -10 13 0.9304 -0.0301
10 -10 14 1.4392 -0.0131
10 -9 0 -0.0023 0.1023
10 -9 1 0.0199 0.0646
10 -9 2 -2.8962 -0.0106
10 -9 3 -6.4987 -0.0518
10 -9 4 -7.6473 -0.0309
10 -9 5 -4.7960 0.0157
10 -9 6 0.7646 0.0330
10 -9 7 5.9012 0.0104
10 -9 8 7.8442 -0.0126
10 -9 9 5.9331 -0.0056
10 -9 10 2.0027 0.0113
10 -9 11 -0.8949 0.0026
10 -9 12 -0.9430 -0.0250
10 -9 13 0.9009 -0.0314
10 -9 14 2.1876 -0.0033
10 -8 0 2.2054 0.1331
10 -8 1 3.9557 0.0768
10 -8 2 2.3628 -0.0104
10 -8 3 -2.2786 -0.0551
10 -8 4 -6.9518 -0.0375
10 -8 5 -8.1290 0.0036
10 -8 6 -4.6835 0.0207
10 -8 7 1.2192 0.0054
10 -8 8 5.9251 -0.0135
10 -8 9 6.8810 -0.0114
10 -8 10 4.1285 0.0029
10 -8 11 0.1355 0.0043
10 -8 12 -2.0661 -0.0122
10 -8 13 -1.4258 -0.0220
10 -8 14 0.3953 -0.0060
10 -7 0 8.1186 0.1268
10 -7 1 10.3436 0.0659
10 -7 2 10.2014 -0.0083
10 -7 3 6.2780 -0.0365
10 -7 4 -0.3448 -0.0198
10 -7 5 -6.2004 0.0017
10 -7 6 -7.9801 0.0017
10 -7 7 -5.2477 -0.0102
10 -7 8 -0.5753 -0.0129
10 -7 9 2.6675 -0.0036
10 -7 10 2.6142 0.0053
10 -7 11 -0.0693 0.0062
10 -7 12 -2.8085 0.0009
10 -7 13 -3.3476 -0.0057
10 -7 14 -1.8212 -0.0086
10 -6 0 5.8269 0.1114
10 -6 1 8.4224 0.0430
10 -6 2 9.8020 -0.0168
10 -6 3 8.6266 -0.0183
10 -6 4 4.1812 0.0139
10 -6 5 -2.1856 0.0284
10 -6 6 -7.3360 0.0100
10 -6 7 -8.7535 -0.0119
10 -6 8 -6.5088 -0.0086
10 -6 9 -2.8678 0.0094
10 -6 10 -0.4511 0.0132
10 -6 11 -0.4970 0.0003
10 -6 12 -2.0697 -0.0064
10 -6 13 -3.0128 0.0022
10 -6 14 -2.2301 0.0105
10 -5 0 -6.0907 0.1321
10 -5 1 -1.7643 0.0484
10 -5 2 1.5178 -0.0213
10 -5 3 3.3508 -0.0226
10 -5 4 3.1141 0.0171
10 -5 5 0.5774 0.0418
10 -5 6 -3.0180 0.0301
10 -5 7 -5.5273 0.0057
10 -5 8 -5.6257 -0.0005
10 -5 9 -3.6357 0.0108
10 -5 10 -1.0632 0.0140
10 -5 11 0.4128 -0.0014
10 -5 12 0.1716 -0.0154
10 -5 13 -0.7710 -0.0093
10 -4 0 -13.2509 0.1234
10 -4 1 -7.3209 0.0385
10 -4 2 -2.3545 -0.0246
10 -4 3 0.8900 -0.0231
10 -4 4 2.6570 0.0126
10 -4 5 3.1293 0.0341
10 -4 6 2.6386 0.0278
10 -4 7 1.8676 0.0107
10 -4 8 1.3540 -0.0003
10 -4 9 1.2774 -0.0026
10 -4 10 1.6460 -0.0018
10 -4 11 2.1198 -0.0017
10 -4 12 2.0030 -0.0013
10 -4 13 1.1007 0.0008
10 -4 14 0.1645 0.0029
10 -3 0 -8.8615 0.0992
10 -3 1 -4.2468 0.0168
10 -3 2 0.9473 -0.0327
10 -3 3 4.0887 -0.0220
10 -3 4 4.9297 0.0106
10 -3 5 4.5279 0.0211
10 -3 6 4.1383 0.0087
10 -3 7 4.4583 -0.0017
10 -3 8 5.0664 -0.0016
10 -3 9 4.9363 -0.0032
10 -3 10 3.8188 -0.0095
10 -3 11 2.5073 -0.0071
10 -3 12 1.6028 0.0084
10 -3 13 0.8992 0.0209
10 -2 0 -2.0651 0.0855
10 -2 1 -1.7746 0.0022
10 -2 2 1.8292 -0.0428
10 -2 3 4.7887 -0.0292
10 -2 4 4.9441 0.0032
10 -2 5 2.6941 0.0120
10 -2 6 0.0700 -0.0040
10 -2 7 -0.8634 -0.0161
10 -2 8 0.2748 -0.0094
10 -2 9 1.8635 0.0010
10 -2 10 2.1575 -0.0005
10 -2 11 1.1849 -0.0035
10 -2 12 0.2174 0.0071
10 -2 13 -0.0727 0.0216
10 -1 0 0.1791 0.0742
10 -1 1 -3.7041 -0.0016
10 -1 2 -2.5897 -0.0352
10 -1 3 0.5084 -0.0154
10 -1 4 2.0079 0.0145
10 -1 5 0.4133 0.0182
10 -1 6 -3.1144 -0.0025
10 -1 7 -5.8783 -0.0215
10 -1 8 -5.8624 -0.0199
10 -1 9 -3.5044 -0.0038
10 -1 10 -1.0566 0.0087
10 -1 11 -0.0915 0.0126
10 -1 12 -0.2156 0.0168
10 0 0 0.3399 0.0932
10 0 1 -4.6728 0.0191
10 0 2 -5.7569 -0.0193
10 0 3 -3.1954 -0.0046
10 0 4 0.0404 0.0231
10 0 5 1.1388 0.0276
10 0 6 -0.6214 0.0102
10 0 7 -3.6409 -0.0087
10 0 8 -5.3882 -0.0142
10 0 9 -4.6010 -0.0059
10 0 10 -2.3187 0.0079
10 0 11 -0.5229 0.0185
10 1 0 0.2936 0.0789
10 1 1 -2.8761 0.0170
10 1 2 -4.8866 -0.0188
10 1 3 -3.7919 -0.0078
10 1 4 -0.5020 0.0203
10 1 5 2.5273 0.0301
10 1 6 3.3187 0.0170
10 1 7 1.6674 -0.0014
10 1 8 -0.8369 -0.0109
10 1 9 -2.1959 -0.0084
10 1 10 -1.7792 0.0033
10 1 11 -0.6272 0.0171
10 2 0 -0.0715 0.0270
10 2 1 -0.9210 -0.0133
10 2 2 -2.4657 -0.0238
10 2 3 -2.7187 -0.0032
10 2 4 -1.0710 0.0215
10 2 5 1.4852 0.0238
10 2 6 3.3344 0.0042
10 2 7 3.3726 -0.0164
10 2 8 1.8103 -0.0224
10 2 9 0.0275 -0.0141
10 2 10 -0.7138 0.0000
10 3 0 1.3558 0.0331
10 3 1 0.8191 -0.0156
10 3 2 -0.2336 -0.0302
10 3 3 -0.9682 -0.0125
10 3 4 -0.8331 0.0122
10 3 5 0.0717 0.0171
10 3 6 1.2198 -0.0024
10 3 7 1.8909 -0.0264
10 3 8 1.6157 -0.0341
10 3 9 0.7108 -0.0238
10 4 0 4.1727 0.0448
10 4 1 2.2604 -0.0015
10 4 2 0.6619 -0.0240
10 4 3 -0.0947 -0.0166
10 4 4 -0.1215 0.0100
10 4 5 0.0873 0.0284
10 4 6 0.3004 0.0162
10 4 7 0.5012 -0.0168
10 4 8 0.5095 -0.0389
10 5 0 4.1795 0.0146
10 5 1 1.9314 -0.0041
10 5 2 -0.2598 -0.0103
10 5 3 -1.1321 -0.0098
10 5 4 -0.7003 0.0067
10 5 5 -0.0022 0.0317
10 5 6 0.2262 0.0344
10 6 0 1.5155 0.0058
10 6 1 0.9482 -0.0082
10 6 2 -0.7181 -0.0097
10 6 3 -1.7708 -0.0214
10 6 4 -1.4446 -0.0244
10 6 5 -0.4535 0.0005
10 7 0 0.0566 0.0173
10 7 1 1.0830 0.0089
10 7 2 0.4716 0.0114
10 7 3 -0.5774 -0.0083
10 7 4 -0.8989 -0.0355
10 8 0 -0.0543 0.0040
10 8 1 0.9702 0.0096
10 8 2 1.0040 0.0267
11 -16 1 -0.7071 0.0411
11 -16 3 -0.0858 -0.0284
11 -16 4 -0.0166 -0.0105
11 -16 5 -0.3981 -0.0039
11 -16 6 -0.9917 -0.0060
11 -16 7 -1.2815 0.0096
11 -16 8 -0.8969 0.0351
11 -15 0 -1.5599 0.0709
11 -15 1 -1.5871 0.0444
11 -15 2 -1.5577 -0.0001
11 -15 3 -1.5606 -0.0171
11 -15 4 -1.5263 -0.0100
11 -15 5 -1.4053 -0.0101
11 -15 6 -1.3248 -0.0226
11 -15 7 -1.3062 -0.0256
11 -15 8 -0.9847 -0.0116
11 -15 9 -0.0990 0.0041
11 -15 10 0.8502 0.0095
11 -14 0 -0.5157 0.0856
11 -14 1 0.0609 0.0296
11 -14 2 0.6829 -0.0287
11 -14 3 0.5652 -0.0372
11 -14 4 -0.2384 -0.0122
11 -14 5 -0.9483 0.0034
11 -14 6 -1.0143 -0.0001
11 -14 7 -0.5919 -0.0052
11 -14 8 0.0251 -0.0038
11 -14 9 0.8495 -0.0009
11 -14 10 1.7502 0.0027
11 -14 11 2.1314 0.0081
11 -13 0 0.3980 0.1197
11 -13 1 1.3751 0.0522
11 -13 2 3.1544 -0.0280
11 -13 3 4.1189 -0.0436
11 -13 4 3.2560 -0.0083
11 -13 5 1.1020 0.0180
11 -13 6 -0.8461 0.0175
11 -13 7 -1.5160 0.0135
11 -13 8 -0.8849 0.0145
11 -13 9 0.4291 0.0092
11 -13 10 1.6788 0.0003
11 -13 11 2.2281 0.0016
11 -13 12 1.8463 0.0099
11 -12 0 -1.3076 0.1056
11 -12 1 -1.1233 0.0482
11 -12 2 1.0668 -0.0211
11 -12 3 3.7567 -0.0301
11 -12 4 4.8183 0.0108
11 -12 5 3.2063 0.0356
11 -12 6 -0.1903 0.0214
11 -12 7 -3.2656 0.0027
11 -12 8 -4.2930 0.0009
11 -12 9 -3.0674 -0.0012
11 -12 10 -0.8509 -0.0117
11 -12 11 0.7187 -0.0088
11 -12 13 0.2640 0.0447
11 -11 0 -2.2581 0.0845
11 -11 1 -3.6599 0.0173
11 -11 2 -2.6328 -0.0409
11 -11 3 0.5027 -0.0388
11 -11 4 3.7050 0.0066
11 -11 5 4.6016 0.0337
11 -11 6 2.2389 0.0194
11 -11 7 -2.0628 -0.0007
11 -11 8 -5.5715 0.0021
11 -11 9 -6.1878 0.0097
11 -11 10 -4.0321 0.0011
11 -11 11 -1.1721 -0.0046
11 -11 12 0.3286 0.0186
11 -11 13 0.1608 0.0544
11 -10 0 -1.0678 0.0841
11 -10 1 -3.7733 0.0009
11 -10 2 -4.8045 -0.0567
11 -10 3 -2.9283 -0.0515
11 -10 4 1.0528 -0.0107
11 -10 5 4.6698 0.0117
11 -10 6 5.4240 0.0019
11 -10 7 2.6916 -0.0066
11 -10 8 -1.6599 0.0082
11 -10 9 -4.6383 0.0227
11 -10 10 -4.4491 0.0088
11 -10 11 -1.8414 -0.0172
11 -10 12 0.7410 -0.0161
11 -10 13 1.4846 0.0138
11 -9 0 -0.9038 0.0734
11 -9 1 -3.8427 -0.0099
11 -9 2 -6.2837 -0.0541
11 -9 3 -6.2125 -0.0351
11 -9 4 -2.9583 0.0068
11 -9 5 2.0206 0.0186
11 -9 6 5.8831 -0.0036
11 -9 7 6.4321 -0.0199
11 -9 8 3.7729 -0.0083
11 -9 9 0.1333 0.0075
11 -9 10 -1.9048 -0.0034
11 -9 11 -1.3129 -0.0326
11 -9 12 0.7446 -0.0401
11 -9 13 2.1270 -0.0091
11 -9 14 1.8015 0.0278
11 -8 0 0.5914 0.0709
11 -8 1 -1.8553 -0.0064
11 -8 2 -4.6913 -0.0415
11 -8 3 -6.3823 -0.0198
11 -8 4 -5.5007 0.0188
11 -8 5 -1.9181 0.0271
11 -8 6 2.6050 0.0026
11 -8 7 5.5175 -0.0189
11 -8 8 5.4412 -0.0159
11 -8 9 3.0630 -0.0031
11 -8 10 0.3595 -0.0018
11 -8 11 -0.9034 -0.0128
11 -8 12 -0.3679 -0.0186
11 -8 13 0.8020 -0.0047
11 -7 0 6.8675 0.0482
11 -7 1 4.4045 -0.0181
11 -7 2 1.2254 -0.0383
11 -7 3 -1.7901 -0.0133
11 -7 4 -3.6170 0.0176
11 -7 5 -3.3286 0.0209
11 -7 6 -1.1103 0.0019
11 -7 7 1.4617 -0.0111
11 -7 8 2.6503 -0.0083
11 -7 9 1.9221 -0.0037
11 -7 10 0.1121 -0.0025
11 -7 11 -1.3723 0.0048
11 -7 12 -1.5926 0.0168
11 -7 13 -0.7882 0.0200
11 -6 0 10.7641 0.0218
11 -6 1 8.2562 -0.0368
11 -6 2 4.5781 -0.0378
11 -6 3 1.1639 0.0023
11 -6 4 -1.4418 0.0345
11 -6 5 -2.8962 0.0305
11 -6 6 -2.9901 0.0059
11 -6 7 -2.1563 -0.0057
11 -6 8 -1.3038 0.0017
11 -6 9 -1.0723 0.0046
11 -6 10 -1.4663 -0.0047
11 -6 11 -1.9806 -0.0035
11 -6 12 -1.9657 0.0191
11 -6 13 -1.2367 0.0382
11 -5 0 5.0616 0.0508
11 -5 1 4.6410 -0.0174
11 -5 2 1.5557 -0.0319
11 -5 3 -1.5855 -0.0021
11 -5 4 -3.3135 0.0275
11 -5 5 -3.5826 0.0279
11 -5 6 -3.0258 0.0082
11 -5 7 -2.3916 -0.0025
11 -5 8 -2.0973 0.0059
11 -5 9 -2.0023 0.0146
11 -5 10 -1.8036 0.0069
11 -5 11 -1.4828 -0.0055
11 -5 12 -1.1074 -0.0022
11 -5 13 -0.5919 0.0135
11 -4 0 -2.8499 0.0540
11 -4 1 0.7030 -0.0118
11 -4 2 -0.0030 -0.0320
11 -4 3 -2.7073 -0.0133
11 -4 4 -4.4441 0.0092
11 -4 5 -3.7788 0.0121
11 -4 6 -1.3468 0.0005
11 -4 7 0.9723 -0.0086
11 -4 8 1.6990 -0.0079
11 -4 9 1.0072 -0.0013
11 -4 10 0.1977 0.0055
11 -4 11 0.0520 0.0094
11 -4 12 0.2588 0.0086
11 -4 13 0.3229 0.0041
11 -3 0 -3.1681 0.0130
11 -3 1 2.8444 -0.0342
11 -3 2 4.9031 -0.0345
11 -3 3 2.8787 -0.0066
11 -3 4 -0.3764 0.0138
11 -3 5 -1.7053 0.0104
11 -3 6 0.0192 -0.0037
11 -3 7 3.2315 -0.0112
11 -3 8 5.1885 -0.0127
11 -3 9 4.5795 -0.0141
11 -3 10 2.5489 -0.0077
11 -3 11 1.0008 0.0120
11 -3 12 0.5097 0.0295
11 -2 0 0.0054 -0.0046
11 -2 1 5.0140 -0.0459
11 -2 2 8.5363 -0.0372
11 -2 3 7.9660 -0.0046
11 -2 4 4.1170 0.0152
11 -2 5 0.0820 0.0089
11 -2 6 -1.3213 -0.0065
11 -2 7 0.3181 -0.0092
11 -2 8 2.8397 -0.0019
11 -2 9 3.6948 -0.0014
11 -2 10 2.4179 -0.0059
11 -2 11 0.6298 0.0016
11 -2 12 -0.1880 0.0188
11 -1 0 -1.0941 -0.0147
11 -1 1 1.1500 -0.0527
11 -1 2 4.6525 -0.0352
11 -1 3 6.1075 0.0038
11 -1 4 4.1391 0.0220
11 -1 5 0.0891 0.0082
11 -1 6 -3.3051 -0.0154
11 -1 7 -4.0389 -0.0210
11 -1 8 -2.3294 -0.0059
11 -1 9 -0.2054 0.0084
11 -1 10 0.5906 0.0090
11 -1 11 0.1520 0.0068
11 0 0 -4.3124 -0.0109
11 0 1 -4.1818 -0.0482
11 0 2 -1.7077 -0.0339
11 0 3 0.9487 0.0049
11 0 4 1.7017 0.0251
11 0 5 0.1774 0.0117
11 0 6 -2.3244 -0.0149
11 0 7 -3.9464 -0.0252
11 0 8 -3.6454 -0.0106
11 0 9 -1.9683 0.0108
11 0 10 -0.4063 0.0194
11 1 0 -4.9267 -0.0034
11 1 1 -5.3215 -0.0378
11 1 2 -4.0529 -0.0365
11 1 3 -1.8143 -0.0104
11 1 4 0.0244 0.0112
11 1 5 0.6347 0.0097
11 1 6 0.0801 -0.0070
11 1 7 -0.9431 -0.0170
11 1 8 -1.5331 -0.0079
11 1 9 -1.2449 0.0113
11 1 10 -0.4869 0.0224
11 2 0 -3.4568 -0.0174
11 2 1 -3.3448 -0.0329
11 2 2 -2.3967 -0.0218
11 2 3 -1.0962 0.0006
11 2 4 -0.1090 0.0141
11 2 5 0.3569 0.0067
11 2 6 0.4356 -0.0134
11 2 7 0.2035 -0.0262
11 2 8 -0.1969 -0.0186
11 3 0 -1.1793 -0.0107
11 3 1 -1.2169 -0.0250
11 3 2 -0.1085 -0.0152
11 3 3 1.0150 0.0062
11 3 4 1.1815 0.0212
11 3 5 0.5185 0.0135
11 3 6 -0.1128 -0.0130
11 3 7 -0.2673 -0.0343
11 4 0 1.3804 -0.0080
11 4 1 -0.0311 -0.0234
11 4 2 0.4152 -0.0282
11 4 3 1.6792 -0.0152
11 4 4 2.1851 0.0140
11 4 5 1.4445 0.0309
11 4 6 0.3302 0.0146
11 5 0 2.0711 -0.0339
11 5 1 -0.1166 -0.0270
11 5 2 -0.6979 -0.0270
11 5 3 0.2191 -0.0267
11 5 4 1.2373 -0.0024
11 5 5 1.2735 0.0306
11 6 0 0.6321 -0.0331
11 6 1 -0.6737 -0.0190
11 6 2 -1.3769 -0.0159
11 6 3 -0.9555 -0.0306
11 6 4 -0.0626 -0.0293
11 7 0 -0.1579 -0.0087
11 7 1 -0.3748 0.0053
11 7 2 -0.6739 0.0088
12 -15 0 -0.5762 0.0205
12 -15 1 -0.6768 -0.0323
12 -15 3 -2.4927 -0.0109
12 -15 4 -2.8323 0.0015
12 -15 5 -2.1131 -0.0093
12 -15 6 -0.8551 -0.0244
12 -15 8 0.7193 -0.0301
12 -14 0 0.2850 0.0246
12 -14 1 0.8565 -0.0585
12 -14 2 0.3114 -0.0640
12 -14 3 -1.4234 -0.0110
12 -14 4 -3.1114 0.0275
12 -14 5 -3.3231 0.0233
12 -14 6 -1.8246 0.0024
12 -14 7 0.3230 -0.0114
12 -14 8 1.8574 -0.0156
12 -14 9 2.2150 -0.0096
12 -13 0 1.8106 0.0533
12 -13 1 3.5268 -0.0390
12 -13 2 4.3499 -0.0639
12 -13 3 3.1352 -0.0163
12 -13 4 0.3117 0.0324
12 -13 5 -2.2339 0.0404
12 -13 6 -2.6896 0.0284
12 -13 7 -0.8720 0.0222
12 -13 8 1.7145 0.0182
12 -13 9 3.2616 0.0114
12 -13 10 3.0627 0.0110
12 -13 11 1.7675 0.0160
12 -12 0 -0.0343 0.0350
12 -12 1 2.2326 -0.0325
12 -12 2 4.6557 -0.0474
12 -12 3 5.4614 -0.0062
12 -12 4 3.6957 0.0335
12 -12 5 0.1793 0.0353
12 -12 6 -2.8029 0.0190
12 -12 7 -3.2375 0.0115
12 -12 8 -1.1314 0.0085
12 -12 9 1.5467 -0.0002
12 -12 10 2.7426 -0.0021
12 -12 12 0.6740 0.0309
12 -11 0 -3.4412 -0.0021
12 -11 1 -1.7665 -0.0526
12 -11 2 1.0790 -0.0474
12 -11 3 3.5016 -0.0037
12 -11 4 3.8805 0.0260
12 -11 5 1.6431 0.0203
12 -11 6 -1.9854 0.0038
12 -11 7 -4.5606 -0.0006
12 -11 8 -4.3802 0.0004
12 -11 9 -1.9996 -0.0039
12 -11 10 0.4114 -0.0016
12 -11 11 1.1874 0.0237
12 -11 12 0.4885 0.0582
12 -10 0 -3.9331 0.0012
12 -10 1 -3.4326 -0.0481
12 -10 2 -1.4965 -0.0441
12 -10 3 0.8812 -0.0112
12 -10 4 2.3932 0.0023
12 -10 5 1.9970 -0.0100
12 -10 6 -0.2958 -0.0160
12 -10 7 -3.0462 -0.0026
12 -10 8 -4.3273 0.0088
12 -10 9 -3.3712 0.0024
12 -10 10 -1.1802 -0.0073
12 -10 11 0.5284 0.0024
12 -10 12 0.8647 0.0291
12 -9 0 -3.3113 -0.0055
12 -9 1 -3.5101 -0.0450
12 -9 2 -2.2675 -0.0313
12 -9 3 -0.3306 0.0067
12 -9 4 1.4184 0.0165
12 -9 5 2.1674 -0.0073
12 -9 6 1.5070 -0.0237
12 -9 7 -0.0877 -0.0135
12 -9 8 -1.4228 -0.0016
12 -9 9 -1.5486 -0.0091
12 -9 10 -0.5253 -0.0245
12 -9 11 0.7536 -0.0266
12 -9 12 1.3706 -0.0112
12 -8 0 -3.5323 -0.0212
12 -8 1 -3.9031 -0.0496
12 -8 2 -2.4434 -0.0258
12 -8 3 -0.2804 0.0212
12 -8 4 1.5409 0.0390
12 -8 5 2.4571 0.0153
12 -8 6 2.3169 -0.0119
12 -8 7 1.4365 -0.0152
12 -8 8 0.5168 -0.0092
12 -8 9 0.1399 -0.0109
12 -8 10 0.3561 -0.0128
12 -8 11 0.7860 -0.0082
12 -7 0 -1.1763 -0.0346
12 -7 1 -2.6854 -0.0595
12 -7 2 -1.6454 -0.0347
12 -7 3 0.7344 0.0108
12 -7 4 2.7196 0.0322
12 -7 5 3.3401 0.0180
12 -7 6 2.6112 -0.0023
12 -7 7 1.2200 -0.0061
12 -7 8 0.0454 -0.0044
12 -7 9 -0.4157 -0.0071
12 -7 10 -0.2849 0.0002
12 -7 11 0.0118 0.0218
12 -7 12 0.1458 0.0315
12 -6 0 3.4719 -0.0454
12 -6 1 -0.5876 -0.0649
12 -6 2 -1.9096 -0.0305
12 -6 3 -0.3244 0.0196
12 -6 4 2.1948 0.0392
12 -6 5 3.4932 0.0214
12 -6 6 2.7263 -0.0011
12 -6 7 0.6339 -0.0048
12 -6 8 -1.2718 -0.0011
12 -6 9 -1.9749 -0.0048
12 -6 10 -1.5892 -0.0020
12 -6 11 -0.8554 0.0223
12 -6 12 -0.3285 0.0482
12 -5 0 4.3637 -0.0150
12 -5 1 -1.0908 -0.0394
12 -5 2 -5.3010 -0.0152
12 -5 3 -5.6901 0.0222
12 -5 4 -2.8269 0.0305
12 -5 5 0.5322 0.0068
12 -5 6 1.8346 -0.0151
12 -5 7 0.6090 -0.0124
12 -5 8 -1.5176 0.0033
12 -5 9 -2.5978 0.0110
12 -5 10 -2.1261 0.0099
12 -5 11 -1.0080 0.0134
12 -5 12 -0.2043 0.0241
12 -4 0 1.9074 -0.0116
12 -4 1 -1.5536 -0.0356
12 -4 2 -6.5707 -0.0200
12 -4 3 -9.2726 0.0050
12 -4 4 -7.7489 0.0049
12 -4 5 -3.3650 -0.0184
12 -4 6 0.6178 -0.0338
12 -4 7 1.8131 -0.0253
12 -4 8 0.5286 -0.0052
12 -4 9 -1.0240 0.0115
12 -4 10 -1.2100 0.0206
12 -4 11 -0.3343 0.0211
12 -3 0 2.9314 -0.0528
12 -3 1 3.0415 -0.0565
12 -3 2 -0.3419 -0.0232
12 -3 3 -4.3998 0.0110
12 -3 4 -5.8695 0.0133
12 -3 5 -3.6936 -0.0110
12 -3 6 0.3050 -0.0290
12 -3 7 3.1389 -0.0249
12 -3 8 3.2647 -0.0117
12 -3 9 1.6672 0.0005
12 -3 10 0.3784 0.0159
12 -3 11 0.2407 0.0306
12 -2 0 6.3530 -0.0524
12 -2 1 8.4387 -0.0461
12 -2 2 7.3404 -0.0102
12 -2 3 3.7680 0.0197
12 -2 4 0.2247 0.0197
12 -2 5 -1.0793 -0.0014
12 -2 6 0.1176 -0.0150
12 -2 7 2.1589 -0.0087
12 -2 8 3.0545 0.0027
12 -2 9 2.2405 0.0067
12 -2 10 0.8073 0.0110
12 -1 0 4.8234 -0.0510
12 -1 1 6.8894 -0.0396
12 -1 2 7.3527 -0.0013
12 -1 3 5.6792 0.0245
12 -1 4 2.8176 0.0179
12 -1 5 0.3594 -0.0065
12 -1 6 -0.6623 -0.0200
12 -1 7 -0.3338 -0.0117
12 -1 8 0.3986 0.0041
12 -1 9 0.6111 0.0113
12 0 0 -0.9446 -0.0701
12 0 1 0.5228 -0.0550
12 0 2 1.4268 -0.0112
12 0 3 1.3391 0.0225
12 0 4 0.5111 0.0207
12 0 5 -0.4377 -0.0055
12 0 6 -1.0551 -0.0258
12 0 7 -1.1498 -0.0231
12 0 8 -0.7727 -0.0050
12 0 9 -0.2562 0.0101
12 1 0 -4.1531 -0.0606
12 1 1 -2.8472 -0.0548
12 1 2 -2.2099 -0.0295
12 1 3 -2.1979 -0.0032
12 1 4 -2.1969 0.0050
12 1 5 -1.7162 -0.0061
12 1 6 -0.9635 -0.0198
12 1 7 -0.4251 -0.0197
12 1 8 -0.1974 -0.0043
12 2 0 -3.2779 -0.0449
12 2 1 -1.5337 -0.0366
12 2 2 -0.7818 -0.0201
12 2 3 -1.3199 -0.0039
12 2 4 -2.1694 0.0012
12 2 5 -2.1738 -0.0087
12 2 6 -1.2733 -0.0225
12 2 7 -0.3405 -0.0251
12 3 0 -1.3653 -0.0313
12 3 1 0.4686 -0.0235
12 3 2 1.8243 -0.0107
12 3 3 1.4867 0.0055
12 3 4 -0.0459 0.0136
12 3 5 -1.2396 0.0020
12 3 6 -1.2450 -0.0191
12 4 0 -0.0792 -0.0188
12 4 1 0.7762 -0.0209
12 4 2 2.0861 -0.0282
12 4 3 2.3997 -0.0187
12 4 4 1.4147 0.0061
12 5 0 0.2540 -0.0226
12 5 1 0.1315 -0.0113
12 5 2 0.7050 -0.0232
12 6 0 -0.2142 -0.0266
12 6 1 -0.3311 -0.0054
13 -15 3 -2.1195 0.0260
13 -15 4 -1.6542 0.0082
13 -14 0 0.4371 -0.0631
13 -14 1 -0.0491 -0.0683
13 -14 2 -1.4076 -0.0053
13 -14 3 -2.8945 0.0456
13 -14 4 -3.3098 0.0402
13 -14 5 -2.1213 0.0044
13 -14 6 -0.0925 -0.0227
13 -14 7 1.3743 -0.0307
13 -14 8 1.5004 -0.0247
13 -13 0 2.4266 -0.0464
13 -13 1 2.6562 -0.0641
13 -13 2 1.6690 -0.0218
13 -13 3 -0.2927 0.0229
13 -13 4 -2.1029 0.0302
13 -13 5 -2.4224 0.0155
13 -13 6 -0.9040 0.0064
13 -13 7 1.2794 0.0062
13 -13 8 2.4489 0.0065
13 -13 9 2.0052 0.0075
13 -12 0 2.5664 -0.0366
13 -12 1 3.7342 -0.0516
13 -12 2 3.7802 -0.0228
13 -12 3 2.6032 0.0038
13 -12 4 0.7138 0.0046
13 -12 5 -0.7754 -0.0030
13 -12 6 -0.7680 -0.0018
13 -12 7 0.6979 0.0033
13 -12 8 2.2482 0.0035
13 -12 9 2.5259 0.0013
13 -11 0 -0.2435 -0.0522
13 -11 1 1.2352 -0.0540
13 -11 2 1.8262 -0.0106
13 -11 3 1.5206 0.0192
13 -11 4 0.6139 0.0131
13 -11 5 -0.4451 -0.0026
13 -11 6 -0.9554 -0.0088
13 -11 7 -0.4302 -0.0111
13 -11 8 0.6981 -0.0114
13 -11 9 1.3698 -0.0025
13 -10 0 -1.7245 -0.0459
13 -10 1 -0.5262 -0.0453
13 -10 2 -0.4371 -0.0009
13 -10 3 -1.2870 0.0258
13 -10 4 -2.2331 0.0117
13 -10 5 -2.6750 -0.0075
13 -10 6 -2.4553 -0.0086
13 -10 7 -1.6455 -0.0063
13 -10 8 -0.5683 -0.0074
13 -10 9 0.2257 0.0018
13 -10 10 0.3846 0.0211
13 -9 0 -0.6994 -0.0496
13 -9 1 0.8569 -0.0478
13 -9 2 1.0230 -0.0014
13 -9 3 -0.5491 0.0297
13 -9 4 -2.6688 0.0156
13 -9 5 -3.8593 -0.0074
13 -9 6 -3.5111 -0.0079
13 -9 7 -2.0490 -0.0032
13 -9 8 -0.4031 -0.0101
13 -9 9 0.6473 -0.0127
13 -9 10 0.8911 -0.0010
13 -9 11 0.6410 0.0069
13 -8 0 -1.1135 -0.0708
13 -8 1 1.7623 -0.0595
13 -8 2 3.9592 -0.0032
13 -8 3 3.6919 0.0382
13 -8 4 1.2316 0.0300
13 -8 5 -1.5354 0.0036
13 -8 6 -2.7692 -0.0030
13 -8 7 -2.0102 0.0007
13 -8 8 -0.2391 -0.0068
13 -8 9 1.1596 -0.0146
13 -8 10 1.5041 -0.0074
13 -8 11 1.0541 -0.0004
13 -7 0 -3.3375 -0.0787
13 -7 1 -0.0634 -0.0619
13 -7 2 4.3880 -0.0086
13 -7 3 7.0260 0.0262
13 -7 4 6.2062 0.0169
13 -7 5 2.8520 -0.0055
13 -7 6 -0.4991 -0.0062
13 -7 7 -1.8338 0.0058
13 -7 8 -1.0844 0.0058
13 -7 9 0.3092 -0.0019
13 -7 10 0.9969 0.0010
13 -7 11 0.7440 0.0077
13 -6 0 -3.9622 -0.0798
13 -6 1 -3.0085 -0.0528
13 -6 2 1.0742 0.0027
13 -6 3 5.6867 0.0311
13 -6 4 7.6761 0.0149
13 -6 5 5.8974 -0.0113
13 -6 6 2.0123 -0.0150
13 -6 7 -1.1224 -0.0032
13 -6 8 -1.9133 0.0018
13 -6 9 -0.9852 -0.0009
13 -6 10 0.0432 0.0033
13 -5 0 -3.4290 -0.0554
13 -5 1 -6.1135 -0.0213
13 -5 2 -5.0778 0.0267
13 -5 3 -0.9967 0.0388
13 -5 4 3.1496 0.0098
13 -5 5 4.5042 -0.0207
13 -5 6 2.6432 -0.0239
13 -5 7 -0.3428 -0.0097
13 -5 8 -2.0040 0.0021
13 -5 9 -1.6864 0.0076
13 -5 10 -0.5624 0.0115
13 -4 0 -3.2546 -0.0495
13 -4 1 -7.4855 -0.0163
13 -4 2 -9.3305 0.0196
13 -4 3 -7.6010 0.0179
13 -4 4 -3.5578 -0.0160
13 -4 5 0.0350 -0.0396
13 -4 6 1.1833 -0.0306
13 -4 7 0.1559 -0.0066
13 -4 8 -1.1687 0.0104
13 -4 9 -1.3290 0.0181
13 -4 10 -0.5052 0.0190
13 -3 0 -0.5432 -0.0763
13 -3 1 -3.4653 -0.0378
13 -3 2 -5.9965 0.0049
13 -3 3 -6.5850 0.0139
13 -3 4 -4.8604 -0.0087
13 -3 5 -2.0276 -0.0286
13 -3 6 0.1477 -0.0238
13 -3 7 0.7660 -0.0048
13 -3 8 0.3230 0.0109
13 -3 9 -0.0720 0.0200
13 -2 0 4.7673 -0.0556
13 -2 1 3.5068 -0.0230
13 -2 2 1.7612 0.0066
13 -2 3 0.3231 0.0109
13 -2 4 -0.1894 -0.0037
13 -2 5 0.1651 -0.0156
13 -2 6 0.7950 -0.0133
13 -2 7 1.1057 -0.0009
13 -2 8 0.9155 0.0141
13 -2 9 0.5025 0.0260
13 -1 0 6.4472 -0.0331
13 -1 1 5.6035 -0.0064
13 -1 2 4.5565 0.0087
13 -1 3 3.6750 0.0001
13 -1 4 3.0072 -0.0170
13 -1 5 2.3448 -0.0237
13 -1 6 1.5679 -0.0180
13 -1 7 0.8223 -0.0065
13 -1 8 0.2907 0.0090
13 0 0 2.6427 -0.0486
13 0 1 1.7004 -0.0152
13 0 2 0.6868 0.0111
13 0 3 0.4403 0.0124
13 0 4 0.9278 -0.0040
13 0 5 1.3941 -0.0187
13 0 6 1.2263 -0.0231
13 0 7 0.5801 -0.0176
13 1 0 -0.9474 -0.0397
13 1 1 -1.5514 -0.0162
13 1 2 -2.8177 0.0034
13 1 3 -3.3008 0.0103
13 1 4 -2.3820 0.0039
13 1 5 -0.7862 -0.0071
13 1 6 0.3009 -0.0148
13 2 0 -0.8539 -0.0289
13 2 1 -0.6606 -0.0160
13 2 2 -1.7894 -0.0083
13 2 3 -2.9338 -0.0037
13 2 4 -2.8561 -0.0039
13 2 5 -1.6311 -0.0079
13 3 0 0.5243 -0.0330
13 3 1 1.2794 -0.0274
13 3 2 0.7806 -0.0224
13 3 3 -0.4217 -0.0121
13 3 4 -1.1696 -0.0047
13 4 0 0.7644 -0.0151
13 4 1 1.3507 -0.0284
13 4 2 1.3057 -0.0426
13 5 0 0.3164 0.0053
14 -13 0 0.8875 -0.0598
14 -13 1 0.2119 -0.0180
14 -13 2 -0.5491 0.0158
14 -13 3 -1.0731 0.0170
14 -13 4 -1.1035 0.0038
14 -13 5 -0.5478 -0.0066
14 -13 7 0.5530 -0.0137
14 -12 0 2.0276 -0.0556
14 -12 1 1.5294 -0.0145
14 -12 2 1.0153 0.0107
14 -12 3 0.8994 -0.0047
14 -12 4 1.0663 -0.0284
14 -12 5 1.3067 -0.0364
14 -12 6 1.4983 -0.0335
14 -12 7 1.4165 -0.0246
14 -12 8 0.9047 -0.0123
14 -11 0 1.0898 -0.0839
14 -11 1 0.4394 -0.0237
14 -11 2 -0.2430 0.0303
14 -11 3 0.0019 0.0283
14 -11 4 1.1001 -0.0004
14 -11 5 2.1977 -0.0219
14 -11 6 2.6080 -0.0350
14 -11 7 2.2169 -0.0375
14 -11 8 1.3083 -0.0211
14 -10 0 -0.1191 -0.0953
14 -10 1 -1.3815 -0.0269
14 -10 2 -3.3163 0.0396
14 -10 3 -4.2528 0.0448
14 -10 4 -3.2739 0.0165
14 -10 5 -1.0580 -0.0035
14 -10 6 0.8979 -0.0156
14 -10 7 1.6039 -0.0242
14 -9 0 1.6489 -0.0756
14 -9 1 0.7404 -0.0204
14 -9 2 -2.1193 0.0299
14 -9 3 -5.2578 0.0265
14 -9 4 -6.4715 0.0001
14 -9 5 -4.9839 -0.0057
14 -9 6 -2.0398 0.0006
14 -9 7 0.3640 -0.0046
14 -9 8 1.1750 -0.0085
14 -8 0 3.6896 -0.0607
14 -8 1 4.9427 -0.0060
14 -8 2 3.5688 0.0358
14 -8 3 -0.0997 0.0270
14 -8 4 -3.7582 -0.0001
14 -8 5 -5.0019 -0.0023
14 -8 6 -3.3988 0.0123
14 -8 7 -0.6592 0.0116
14 -8 8 1.1642 -0.0047
14 -8 9 1.4062 -0.0103
14 -7 0 1.8443 -0.0497
14 -7 1 5.5359 0.0069
14 -7 2 7.3822 0.0378
14 -7 3 5.9493 0.0189
14 -7 4 2.1102 -0.0128
14 -7 5 -1.4601 -0.0160
14 -7 6 -2.5729 0.0045
14 -7 7 -1.3252 0.0173
14 -7 8 0.4318 0.0090
14 -7 9 1.1465 -0.0070
14 -6 0 -1.8194 -0.0475
14 -6 1 2.2751 0.0057
14 -6 2 6.1133 0.0287
14 -6 3 7.5389 0.0091
14 -6 4 5.7798 -0.0197
14 -6 5 2.2807 -0.0277
14 -6 6 -0.4714 -0.0177
14 -6 7 -1.1050 -0.0059
14 -6 8 -0.2709 -0.0014
14 -6 9 0.5064 -0.0057
14 -5 0 -4.0906 -0.0304
14 -5 1 -1.9840 0.0193
14 -5 2 1.1620 0.0323
14 -5 3 3.7133 0.0103
14 -5 4 4.2722 -0.0139
14 -5 5 2.8118 -0.0231
14 -5 6 0.7065 -0.0243
14 -5 7 -0.5244 -0.0220
14 -5 8 -0.4960 -0.0127
14 -5 9 0.0366 -0.0019
14 -4 0 -5.3093 -0.0168
14 -4 1 -5.3000 0.0256
14 -4 2 -3.9392 0.0272
14 -4 3 -2.0177 -0.0012
14 -4 4 -0.5190 -0.0227
14 -4 5 -0.0042 -0.0230
14 -4 6 -0.2571 -0.0143
14 -4 7 -0.5993 -0.0054
14 -4 8 -0.5544 0.0045
14 -3 0 -4.5681 -0.0344
14 -3 1 -4.8842 0.0054
14 -3 2 -4.3361 0.0184
14 -3 3 -3.4375 0.0072
14 -3 4 -2.5657 -0.0058
14 -3 5 -1.8658 -0.0104
14 -3 6 -1.2867 -0.0072
14 -3 7 -0.7589 0.0045
14 -2 0 -0.7983 -0.0262
14 -2 1 -0.7359 -0.0007
14 -2 2 -0.0484 0.0073
14 -2 3 0.4493 0.0060
14 -2 4 0.3611 0.0050
14 -2 5 -0.1045 -0.0004
14 -2 6 -0.4337 -0.0080
14 -1 0 2.3158 -0.0104
14 -1 1 1.8932 -0.0031
14 -1 2 2.4897 -0.0168
14 -1 3 3.2048 -0.0284
14 -1 4 3.1430 -0.0230
14 -1 5 2.1699 -0.0138
14 -1 6 0.9207 -0.0125
14 0 0 1.5855 -0.0159
14 0 1 0.3561 -0.0050
14 0 2 0.3628 -0.0119
14 0 3 1.2727 -0.0219
14 0 4 1.9975 -0.0208
14 0 5 1.8208 -0.0144
14 1 0 -0.4403 0.0013
14 1 1 -1.7112 0.0082
14 1 2 -2.1821 0.0059
14 1 3 -1.4728 0.0024
14 1 4 -0.3209 0.0025
14 2 0 -0.5618 0.0052
14 2 1 -1.2729 0.0007
14 2 2 -1.8285 -0.0059
14 3 0 0.3585 -0.0205
15 -12 1 0.0394 0.0663
15 -12 2 0.6454 0.0437
15 -12 3 1.4541 -0.0112
15 -11 0 0.0122 -0.0199
15 -11 1 -0.4279 0.0526
15 -11 2 0.1050 0.0542
15 -11 3 1.5345 0.0125
15 -11 4 2.8016 -0.0241
15 -11 5 2.9335 -0.0460
15 -11 6 1.9695 -0.0537
15 -10 0 -1.0672 -0.0510
15 -10 1 -2.5797 0.0222
15 -10 2 -3.2163 0.0366
15 -10 3 -2.1912 0.0135
15 -10 4 -0.0702 -0.0039
15 -10 5 1.6327 -0.0136
15 -9 0 -0.0004 -0.0157
15 -9 1 -2.1921 0.0208
15 -9 2 -4.4980 0.0050
15 -9 3 -5.3363 -0.0270
15 -9 4 -3.9917 -0.0310
15 -9 5 -1.4638 -0.0136
15 -9 6 0.4443 -0.0046
15 -8 0 3.2734 0.0211
15 -8 1 1.8474 0.0420
15 -8 2 -0.8966 0.0137
15 -8 3 -3.5011 -0.0231
15 -8 4 -4.2743 -0.0272
15 -8 5 -2.8773 -0.0045
15 -8 6 -0.6910 0.0138
15 -7 0 4.2967 0.0244
15 -7 1 4.5192 0.0471
15 -7 2 3.0875 0.0246
15 -7 3 0.6201 -0.0098
15 -7 4 -1.4238 -0.0227
15 -7 5 -1.8688 -0.0105
15 -7 6 -0.9038 0.0111
15 -6 0 2.4660 0.0092
15 -6 1 3.8972 0.0190
15 -6 2 3.9594 0.0002
15 -6 3 2.8318 -0.0216
15 -6 4 1.2502 -0.0336
15 -6 5 0.1291 -0.0342
15 -6 6 -0.1155 -0.0196
15 -5 0 0.6844 0.0161
15 -5 1 2.1120 0.0133
15 -5 2 2.4691 -0.0098
15 -5 3 2.0713 -0.0233
15 -5 4 1.4220 -0.0290
15 -5 5 0.8827 -0.0372
15 -5 6 0.5637 -0.0365
15 -4 0 -0.8902 0.0368
15 -4 1 -0.0361 0.0323
15 -4 2 -0.0022 -0.0000
15 -4 3 -0.4229 -0.0222
15 -4 4 -0.6686 -0.0292
15 -4 5 -0.4784 -0.0317
15 -3 0 -2.2476 0.0222
15 -3 1 -1.3367 0.0274
15 -3 2 -1.1026 0.0133
15 -3 3 -1.4790 0.0007
15 -3 4 -1.8179 -0.0093
15 -3 5 -1.6051 -0.0190
15 -2 0 -1.6948 0.0075
15 -2 1 -0.4222 0.0098
15 -2 2 0.3758 0.0102
15 -2 3 0.2879 0.0180
15 -2 4 -0.2822 0.0174
15 -1 0 -0.1010 0.0051
15 -1 1 0.7594 -0.0125
15 -1 2 1.6363 -0.0262
15 -1 3 1.7954 -0.0161
15 0 0 0.2472 -0.0057
15 0 1 0.2782 -0.0231
15 0 2 0.7486 -0.0348
16 -9 0 -1.2587 0.0279
16 -9 1 -2.1752 -0.0046
16 -9 2 -2.4145 -0.0403
16 -8 0 0.1857 0.0411
16 -8 1 -0.9258 0.0105
16 -8 3 -1.7887 -0.0330
16 -7 0 1.4014 0.0110
16 -7 1 0.4279 -0.0003
16 -7 3 -0.6845 -0.0130
16 -6 0 1.2597 -0.0159
16 -6 1 0.5063 -0.0401
16 -6 3 -0.0242 -0.0365
16 -5 0 1.2880 0.0028
16 -5 1 0.6899 -0.0438
16 -5 3 -0.0208 -0.0461
16 -4 0 1.1883 0.0415
16 -4 1 0.7213 -0.0060
16 -3 0 0.2589 0.0286
16 -3 1 0.1717 0.0038
0 0 0 0.0 0.0
;

_iucr_refine_instructions_details 
;
TITL exp_255-ind8a_a.res in P-1
 exp_255-ind8a.res created by SHELXL-2016/4 at 19:11:32 on 08-Mar-2018
REM Old TITL exp_255-IND8a in P-1
REM SHELXT solution in P-1
REM R1 0.242, Rweak 0.016, Alpha 0.037, Orientation as input
REM Formula found by SHELXT: C62 N5 O7
CELL 1.54184 13.1393 14.656 15.4768 110.23 91.262 108.149
ZERR 2 0.0001 0.0001 0.0001 0.001 0.001 0.001
LATT 1
SFAC C H Cl N O
UNIT 122 98 6 8 4

L.S. 4 0 0
PLAN  3
BOND $H
list 4
fmap 2 53
ACTA
ABIN
REM <olex2.extras>
REM <HklSrc "%.\\exp_255-IND8a.hkl">
REM </olex2.extras>

WGHT    0.103800    2.728700
FVAR       0.49650
CL3   3    1.631851    0.835981    0.660657    11.00000    0.05433    0.05486 =
         0.05289    0.02155    0.01879    0.02362
CL1   3    1.726652    0.807374    0.490227    11.00000    0.08906    0.07419 =
         0.06699    0.04760    0.03770    0.04716
CL2   3    1.848562    0.964546    0.656413    11.00000    0.06178    0.08474 =
         0.13921    0.05825    0.01340    0.02902
O1'   5    1.748809    0.433927    0.249694    11.00000    0.02833    0.03642 =
         0.02260    0.01655    0.00663    0.01581
O1    5    1.285676    0.517011    0.228427    11.00000    0.02376    0.02995 =
         0.02158    0.01229    0.00815    0.00864
N1    4    1.396683    0.674887    0.099996    11.00000    0.02370    0.03566 =
         0.02258    0.01818    0.00602    0.01008
AFIX  43
H1    2    1.442090    0.722960    0.086623    11.00000   -1.20000
AFIX   0
N2    4    1.644910    0.563006    0.201302    11.00000    0.02274    0.03301 =
         0.02942    0.01340    0.00420    0.01375
AFIX  43
H2    2    1.674869    0.517591    0.197701    11.00000   -1.20000
AFIX   0

N1'   4    1.791577    0.350935    0.431707    11.00000    0.03005    0.04109 =
         0.02131    0.01790    0.00853    0.01941
AFIX  43
H1'   2    1.818190    0.321829    0.461548    11.00000   -1.20000
AFIX   0
N2'   4    2.076870    0.411355    0.271975    11.00000    0.02118    0.03362 =
         0.03524    0.01471    0.00835    0.00792
AFIX  43
H2'   2    2.134170    0.454207    0.264002    11.00000   -1.20000
AFIX   0

C16   1    1.517187    0.633493    0.194014    11.00000    0.01993    0.02845 =
         0.01674    0.01052    0.00546    0.00945
C17   1    1.620098    0.715328    0.229843    11.00000    0.02096    0.03130 =
         0.01788    0.01055    0.00613    0.00888
C23   1    1.536107    0.541354    0.175402    11.00000    0.02150    0.03008 =
         0.01994    0.01206    0.00676    0.01092
C9    1    1.401884    0.737435    0.271842    11.00000    0.01806    0.02580 =
         0.02481    0.01214    0.00680    0.00824
C7    1    1.306916    0.558963    0.172149    11.00000    0.01930    0.02792 =
         0.01947    0.00882    0.00719    0.01012
C7'   1    1.751329    0.416653    0.320953    11.00000    0.01909    0.02867 =
         0.02213    0.01172    0.00398    0.00903
C8    1    1.411619    0.651677    0.183911    11.00000    0.02055    0.02884 =
         0.01917    0.01288    0.00602    0.00947
C2'   1    1.708398    0.457468    0.406012    11.00000    0.02055    0.03097 =
         0.02149    0.01179    0.00578    0.00879
C1'   1    1.736676    0.417309    0.469298    11.00000    0.01945    0.02871 =
         0.02280    0.01174    0.00447    0.00601
C14   1    1.434824    0.740808    0.359398    11.00000    0.02250    0.02795 =
         0.02451    0.01286    0.00723    0.01022
AFIX  43
H14   2    1.467656    0.694669    0.364301    11.00000   -1.20000
AFIX   0

C8'   1    1.798956    0.336092    0.333914    11.00000    0.02203    0.03155 =
         0.02155    0.01440    0.00617    0.01193
C24   1    1.464698    0.433049    0.129104    11.00000    0.02391    0.02871 =
         0.02393    0.01143    0.01005    0.01296
C16'  1    1.911504    0.347705    0.308423    11.00000    0.02141    0.03144 =
         0.02254    0.01343    0.00550    0.01109
C29   1    1.398843    0.402769    0.044896    11.00000    0.02639    0.03184 =
         0.02297    0.01217    0.01003    0.01227
AFIX  43
H29   2    1.401451    0.451206    0.018163    11.00000   -1.20000
AFIX   0
C12   1    1.369349    0.882166    0.434875    11.00000    0.02314    0.02615 =
         0.03183    0.00929    0.01082    0.00825
C13   1    1.419095    0.812203    0.439070    11.00000    0.02563    0.03318 =
         0.02358    0.01235    0.00804    0.01038
AFIX  43
H13   2    1.442260    0.813600    0.496875    11.00000   -1.20000
AFIX   0

C24'  1    2.002257    0.546887    0.353488    11.00000    0.01863    0.03125 =
         0.02964    0.01363    0.00052    0.00771
C1    1    1.299467    0.608323    0.046347    11.00000    0.02316    0.04315 =
         0.02088    0.01367    0.00654    0.01638
C10   1    1.353159    0.807925    0.266569    11.00000    0.02407    0.03349 =
         0.03069    0.01689    0.00693    0.01304
AFIX  43
H10   2    1.330748    0.806998    0.208759    11.00000   -1.20000
AFIX   0

C23'  1    1.991555    0.436798    0.311309    11.00000    0.02100    0.03306 =
         0.02416    0.01333    0.00430    0.01095
C9'   1    1.716780    0.230895    0.269868    11.00000    0.01946    0.03161 =
         0.02774    0.01522    0.00611    0.01144
C22   1    1.697962    0.667799    0.233617    11.00000    0.02187    0.03609 =
         0.02407    0.01250    0.00468    0.01128
C6'   1    1.710211    0.447814    0.559776    11.00000    0.02667    0.03345 =
         0.02092    0.01189    0.00589    0.00538
AFIX  43
H6'   2    1.727403    0.420944    0.602199    11.00000   -1.20000
AFIX   0
C17'  1    1.952897    0.263749    0.269183    11.00000    0.02192    0.03302 =
         0.02814    0.01237    0.00597    0.01209

C2    1    1.240406    0.540795    0.087497    11.00000    0.02136    0.03943 =
         0.02031    0.01174    0.00595    0.01295
C25'  1    1.965713    0.584023    0.438459    11.00000    0.02266    0.03198 =
         0.02801    0.01205    0.00052    0.00774
AFIX  43
H25'  2    1.932091    0.538270    0.466813    11.00000   -1.20000
AFIX   0
C10'  1    1.715565    0.198498    0.174160    11.00000    0.02690    0.03344 =
         0.02856    0.01789    0.00442    0.00914
AFIX  43
H10'  2    1.759914    0.242739    0.148791    11.00000   -1.20000
AFIX   0
C3'   1    1.655977    0.530482    0.431506    11.00000    0.02592    0.03320 =
         0.02870    0.01368    0.00630    0.01288
AFIX  43
H3'   2    1.638469    0.557559    0.389371    11.00000   -1.20000
AFIX   0
C14'  1    1.644432    0.165604    0.305147    11.00000    0.02701    0.03920 =
         0.03223    0.01881    0.01205    0.01253
AFIX  43
H14'  2    1.640970    0.187497    0.368685    11.00000   -1.20000
AFIX   0

C0AA  1    1.329445    0.301257    0.000463    11.00000    0.03028    0.03553 =
         0.02225    0.00658    0.00824    0.00877
AFIX  43
H0AA  2    1.285214    0.283101   -0.054819    11.00000   -1.20000
AFIX   0
C11   1    1.337950    0.879543    0.347320    11.00000    0.02575    0.02979 =
         0.04026    0.01551    0.00913    0.01456
AFIX  43
H11   2    1.306210    0.926521    0.342677    11.00000   -1.20000
AFIX   0

C26'  1    1.978718    0.687895    0.481214    11.00000    0.02598    0.03548 =
         0.03215    0.01001   -0.00127    0.01176
AFIX  43
H26'  2    1.952280    0.710486    0.537085    11.00000   -1.20000
AFIX   0

C18   1    1.655212    0.823766    0.256874    11.00000    0.02538    0.03095 =
         0.02514    0.01042    0.00790    0.00788
AFIX  43
H18   2    1.605732    0.857111    0.255791    11.00000   -1.20000
AFIX   0

C18'  1    2.056533    0.307314    0.247470    11.00000    0.02391    0.03663 =
         0.03673    0.01491    0.00861    0.01168
C29'  1    2.055233    0.618421    0.314036    11.00000    0.02245    0.03654 =
         0.03613    0.01796    0.00425    0.00769
AFIX  43
H29'  2    2.081435    0.596100    0.257996    11.00000   -1.20000
AFIX   0

C25   1    1.462215    0.357275    0.165516    11.00000    0.04103    0.03199 =
         0.02734    0.01290    0.00744    0.01678
AFIX  43
H25   2    1.506693    0.374901    0.220520    11.00000   -1.20000
AFIX   0
C3    1    1.139634    0.465888    0.044029    11.00000    0.02199    0.04632 =
         0.02625    0.01076    0.00516    0.00975
AFIX  43
H3    2    1.101529    0.421072    0.071714    11.00000   -1.20000
AFIX   0

C4'   1    1.630973    0.561229    0.520496    11.00000    0.03234    0.03447 =
         0.03263    0.00985    0.01069    0.01632
AFIX  43
H4'   2    1.596330    0.609895    0.539137    11.00000   -1.20000
AFIX   0
C27'  1    2.030808    0.758979    0.441743    11.00000    0.02270    0.03207 =
         0.04694    0.01397   -0.00476    0.00682
C5'   1    1.657530    0.519444    0.583421    11.00000    0.03293    0.03729 =
         0.02313    0.00916    0.01052    0.01038
AFIX  43
H5'   2    1.639042    0.540692    0.643010    11.00000   -1.20000
AFIX   0
C22'  1    1.915025    0.157063    0.251136    11.00000    0.02663    0.03502 =
         0.04362    0.01697    0.00963    0.01435
AFIX  43
H22'  2    1.847392    0.125872    0.264755    11.00000   -1.20000
AFIX   0
C11'  1    1.648744    0.100684    0.116072    11.00000    0.03606    0.03815 =
         0.02899    0.01525   -0.00121    0.01074
AFIX  43
H11'  2    1.650061    0.079864    0.052242    11.00000   -1.20000
AFIX   0

C19   1    1.763984    0.879548    0.284919    11.00000    0.02955    0.03360 =
         0.03357    0.00800    0.00655    0.00251
AFIX  43
H19   2    1.787925    0.950967    0.301818    11.00000   -1.20000
AFIX   0

C28   1    2.068817    0.722435    0.358150    11.00000    0.02258    0.03524 =
         0.05128    0.02304    0.00255    0.00460
AFIX  43
H28   2    2.104296    0.768814    0.330988    11.00000   -1.20000
AFIX   0
C13'  1    1.577212    0.067886    0.246316    11.00000    0.02561    0.03799 =
         0.04564    0.02289    0.01054    0.00708
AFIX  43
H13'  2    1.529687    0.025183    0.271259    11.00000   -1.20000
AFIX   0
C12'  1    1.579736    0.033004    0.151304    11.00000    0.02498    0.03893 =
         0.04049    0.01913   -0.00224    0.00779

C15   1    1.349998    0.957583    0.522319    11.00000    0.03606    0.03386 =
         0.03728    0.00821    0.01192    0.01588
AFIX 137
H15D  2    1.289419    0.922103    0.545800    11.00000   -1.50000
H15E  2    1.334968    1.011535    0.508550    11.00000   -1.50000
H15F  2    1.413287    0.987126    0.568280    11.00000   -1.50000
AFIX   0
C27   1    1.325507    0.226865    0.037698    11.00000    0.04622    0.02862 =
         0.03204    0.00629    0.01285    0.00842
C6    1    1.257167    0.603213   -0.039834    11.00000    0.03145    0.06335 =
         0.02320    0.02281    0.00858    0.02093
AFIX  43
H6    2    1.294974    0.647839   -0.067809    11.00000   -1.20000
AFIX   0
C21   1    1.807832    0.724238    0.263488    11.00000    0.02184    0.04952 =
         0.04013    0.01426    0.00229    0.01399
AFIX  43
H21   2    1.857756    0.691894    0.266511    11.00000   -1.20000
AFIX   0
C20   1    1.839487    0.830136    0.288402    11.00000    0.02111    0.04934 =
         0.04356    0.00925    0.00138    0.00381
AFIX  43
H20   2    1.912364    0.869747    0.307937    11.00000   -1.20000
AFIX   0
C26   1    1.393634    0.255955    0.119846    11.00000    0.05807    0.02938 =
         0.03711    0.01620    0.01594    0.01778
AFIX  43
H26   2    1.393232    0.206466    0.144709    11.00000   -1.20000
AFIX   0

C19'  1    2.121586    0.249144    0.208175    11.00000    0.02719    0.04714 =
         0.05431    0.01823    0.01689    0.01768
AFIX  43
H19'  2    2.188826    0.279513    0.193429    11.00000   -1.20000
AFIX   0
C21'  1    1.979692    0.098823    0.212774    11.00000    0.03772    0.03610 =
         0.05877    0.01623    0.01212    0.01897
AFIX  43
H21'  2    1.954877    0.028204    0.200539    11.00000   -1.20000
AFIX   0

C4    1    1.098300    0.460339   -0.041154    11.00000    0.02404    0.06502 =
         0.02482    0.00868    0.00096    0.01174
AFIX  43
H4    2    1.031611    0.411026   -0.071750    11.00000   -1.20000
AFIX   0
C5    1    1.156812    0.529080   -0.081749    11.00000    0.02875    0.08023 =
         0.02161    0.01875    0.00329    0.02141
AFIX  43
H5    2    1.127122    0.524658   -0.138777    11.00000   -1.20000
AFIX   0

C20'  1    2.082612    0.145371    0.192090    11.00000    0.03678    0.04731 =
         0.06473    0.01744    0.01914    0.02662
AFIX  43
H20'  2    2.124863    0.104944    0.167070    11.00000   -1.20000
AFIX   0
C30'  1    2.043312    0.871759    0.489265    11.00000    0.03747    0.03280 =
         0.06414    0.01328   -0.00143    0.01055
AFIX 137
H30A  2    1.976224    0.881415    0.477062    11.00000   -1.50000
H30B  2    2.099188    0.912841    0.465767    11.00000   -1.50000
H30C  2    2.062467    0.892649    0.555149    11.00000   -1.50000
AFIX   0
C15'  1    1.513905   -0.076286    0.088694    11.00000    0.04361    0.04267 =
         0.04956    0.01937   -0.01042   -0.00106
AFIX 137
H15A  2    1.518005   -0.083838    0.024861    11.00000   -1.50000
H15B  2    1.439799   -0.090779    0.099193    11.00000   -1.50000
H15C  2    1.542051   -0.123734    0.102217    11.00000   -1.50000
AFIX   0

C30   1    1.247079    0.117653   -0.010204    11.00000    0.07517    0.03244 =
         0.04441    0.00559    0.01069    0.00075
AFIX 137
H30D  2    1.174738    0.116452   -0.000954    11.00000   -1.50000
H30E  2    1.265110    0.072810    0.015584    11.00000   -1.50000
H30F  2    1.251654    0.094437   -0.075621    11.00000   -1.50000
AFIX   0

C31   1    1.750793    0.837331    0.609485    11.00000    0.04845    0.05823 =
         0.06046    0.02870    0.01301    0.02615
AFIX  13
H31   2    1.780107    0.788323    0.621501    11.00000   -1.20000
AFIX   0
HKLF 4


REM  exp_255-ind8a_a.res in P-1
REM R1 =  0.0623 for    9593 Fo > 4sig(Fo)  and  0.0645 for all   10338 data
REM    635 parameters refined using      0 restraints

END  
     
WGHT      0.1038      2.7287 

REM Highest difference peak  0.491,  deepest hole -1.841,  1-sigma level  0.073
Q1    1   1.4580  0.6756  0.0672  11.00000  0.05    0.49
Q2    1   1.7524  0.8522  0.5360  11.00000  0.05    0.45
Q3    1   1.5648  0.0769  0.1966  11.00000  0.05    0.29

  REM The information below was added by Olex2.
  REM
  REM R1 = 0.0623 for 9593 Fo > 4sig(Fo) and 0.0645 for all 28497 data
  REM n/a parameters refined using n/a restraints
  REM Highest difference peak 0.49, deepest hole -1.84
  REM Mean Shift 0, Max Shift 0.001.

  REM +++ Tabular Listing of Refinement Information +++
  REM R1_all = 0.0645
  REM R1_gt = 0.0623
  REM wR_ref = 0.1867
  REM GOOF = 1.069
  REM Shift_max = 0.001
  REM Shift_mean = 0
  REM Reflections_all = 28497
  REM Reflections_gt = 9593
  REM Parameters = n/a
  REM Hole = -1.84
  REM Peak = 0.49
  REM Flack = n/a

  
;
_olex2_submission_special_instructions 'No special instructions were received'
_oxdiff_exptl_absorpt_empirical_details 
;
Empirical correction (ABSPACK) includes:
- Absorption correction using spherical harmonics
- Frame scaling
;
_oxdiff_exptl_absorpt_empirical_full_max 1.675
_oxdiff_exptl_absorpt_empirical_full_min 0.747
